# Supplementary material for: The pyruvate dehydrogenase complex regulates mitophagic trafficking and protein phosphorylation
Source: Life Sci Alliance. 2023 Jul 13;6(9):e202302149. doi: 10.26508/lsa.202302149 (PMC10345312; doi:10.26508/lsa.202302149)
Supplement: Supplementary file 1 [file LSA-2023-02149_TableS1.xlsx]

## Sheet: 20230227_WT_Day3_final
Supplementary Table 1: Regulation of phosphosites on mitochondrial proteins after three days of stationary mitophagy. Three biological replicates of SILAC labeled cells comparing wildtype (WT) to lat1K75R (MT) cells were performed (S1-S3). Phosphosite ratios were normalized to respective protein ratios to exclude regulation on protein level. Shown are log2 transformed SILAC ratios. Sites tested p…
WT/MT S1	WT/MT S2	WT/MT S3	average WT/MT	Amino acid	A significant	A significant_BH	Localization prob	PEP	Score	Delta score	Score for localization	Mass error [ppm]	Intensity	Intensity L	Intensity H	Position	Significance A	Proteins	Leading proteins	Protein	Protein names	Gene names	Phospho (STY) Probabilities	Protein group IDs
1.48	0.65	2.71	1.48	S	+	+	0.95	7.35e-08	125.28	103.08	109.84	-0.31317	228700000	117480000	111220000	223	0.000299902	P46367	P46367	P46367	Potassium-activated aldehyde dehydrogenase, mitochondrial	ALD4	TAES(0.001)T(0.047)PLS(0.952)ALYVSK	2502
0.44	NaN	2.34	1.39	S	+	+	0.82	0.000100656	80.245	53.538	80.245	-0.42413	59373000	34111000	25262000	279	0.000712781	Q01217	Q01217	Q01217	Protein ARG5,6, mitochondrial;N-acetyl-gamma-glutamyl-phosphate reductase;Acetylglutamate kinase	ARG5,6	GGIINGS(0.821)T(0.179)GEK	3239
-0.02	-1.82	-1.49	-1.49	T	+	+	1	7.03e-20	164.16	154.01	164.16	0.14177	644980000	499120000	145860000	170	1.99289e-07	P40458	P40458	P40458	Autophagy-related protein 32	ATG32	EKT(1)PFNEQDDDGDEDEAFEEDSVTITK	2239
-0.11	-1.07	-1.31	-1.07	S	+	+	1	1.52e-15	179.83	161.52	135.94	2.5842	399600000	270860000	128740000	195	0.000144696	P40458	P40458	P40458	Autophagy-related protein 32	ATG32	S(0.998)LT(0.002)SSTNSFVMPK	2239
2.82	0.18	NaN	1.5	S	+	+	1	5.97e-08	121.24	121.24	65.467	0.10045	1190000000	190430000	999570000	215	0.000245733	P00830	P00830	P00830	ATP synthase subunit beta, mitochondrial	ATP2	AHGGFS(1)VFTGVGER	73
3.72	4.9	4.25	4.25	S	+	+	1	1.84e-06	116.65	96.988	116.65	-0.58544	122580000	29565000	93016000	339	8.38423e-27	P38891	P38891	P38891	Branched-chain-amino-acid aminotransferase, mitochondrial	BAT1	QGELLEAFGSGTAAVVS(1)PIK	1906
-0.1	3.04	NaN	1.47	T	+	+	1	1.72e-37	224.86	219.52	224.86	0.36083	502420000	340200000	162220000	239	0.000331003	P00890	P00890	P00890	Citrate synthase, mitochondrial	CIT1	DGKIT(0.997)S(0.003)TDPNADYGK	75
4.69	2.42	5.44	4.69	S	+	+	1	4.94e-49	261.22	248.34	S355	-0.41571	4599500000	613810000	3985700000	355	2.25296e-32	P06168	P06168	P06168	Ketol-acid reductoisomerase, mitochondrial	ILV5	S(1)LEFNSQPDYR	173
1.42	1.46	NaN	1.44	T	+	+	1	0.00340755	88.496	54.757	88.496	-0.4853	1170200000	748000000	422240000	97	0.000443377	P12695	P12695	P12695	Dihydrolipoyllysine-residue acetyltransferase component of pyruvate dehydrogenase complex, mitochondrial	LAT1	ILVPEGT(1)K	396
1.5	NaN	2.69	2.095	T	+	+	1	0.00456676	99.927	84.667	99.927	0.66419	123080000	38921000	84160000	422	2.07703e-07	P09624	P09624	P09624	Dihydrolipoyl dehydrogenase, mitochondrial	LPD1	AKT(1)NQDTEGFVK	286
1.97	NaN	0.82	1.395	S	+	+	1	0.000315005	79.16	64.666	79.16	-0.054292	280840000	172110000	108730000	34	0.000680205	P25039	P25039	P25039	Elongation factor G, mitochondrial	MEF1	S(1)FHESPLAR	740
-0.84	5.14	5.19	5.14	S	+	+	0.8	3.65e-09	121.32	89.795	121.32	-0.13098	919140000	125470000	793660000	377	1.22344e-38	P36046	P36046	P36046	Mitochondrial intermembrane space import and assembly protein 40	MIA40	VNTIESAPNVS(0.797)S(0.203)AK	1424
2.43	2.29	NaN	2.36	T	+	+	0.95	4.38e-21	182.02	182.02	182.02	-0.00095636	75711000	45914000	29797000	253	4.31101e-09	P23641	P23641	P23641	Mitochondrial phosphate carrier protein;Mitochondrial phosphate carrier protein, N-terminally processed	MIR1	APGQS(0.051)T(0.949)VGLLAQLAK	708
-1.97	5.36	2.24	2.24	S	+	+	1	0.00290596	87.895	31.263	83.869	0.3496	780610000	203690000	576920000	129	2.63505e-08	P38325	P38325	P38325	Mitochondrial outer membrane protein OM14	OM14	KYYS(1)RYDK	1705
-1.99	NaN	-0.38	-1.185	S	+	+	0.92	0.000627396	53.724	40.318	40.638	0.063317	53236000	45493000	7742600	174	2.87266e-05	P32473	P32473	P32473	Pyruvate dehydrogenase E1 component subunit beta, mitochondrial	PDB1	GPNGAAVGVGAQHS(0.053)QDFS(0.016)PWY(0.01)GS(0.921)IPGLK	1065
3.4	3.41	3.63	3.41	S	+	+	1	0.000220948	122.7	102	122.7	0.39158	10944000000	3830800000	7112900000	2	1.08921e-17	P04840	P04840	P04840	Mitochondrial outer membrane protein porin 1	POR1	S(1)PPVYSDISR	136
5.57	NaN	5.25	5.41	T	+	+	1	0.000668151	108.43	84.909	106.18	0.30855	1763300000	152910000	1610400000	105	1.12868e-42	P32445	P32445	P32445	Single-stranded DNA-binding protein RIM1, mitochondrial	RIM1	GTT(1)LSLVQK	1044
1.25	4.01	1.39	1.39	S	+	+	1	0.00015797	82.651	68.445	80.387	0.26283	198350000	103580000	94764000	152	0.000712781	Q00711	Q00711	Q00711	Succinate dehydrogenase [ubiquinone] flavoprotein subunit, mitochondrial	SDH1	SIIELEHYGVPFS(1)R	3227
1.79	2.52	0.96	1.79	S	+	+	1	0.000224294	80.979	59.607	70.488	-0.30117	610470000	292550000	317920000	66	1.03248e-05	P0CS90	P0CS90	P0CS90	Heat shock protein SSC1, mitochondrial	SSC1	TTPS(1)VVAFTK	311
0.26	3.05	NaN	1.655	T	+	+	0.82	1.26e-28	170.53	164.68	58.564	-1.0119	102500000	43069000	59433000	354	4.82177e-05	P0CS90	P0CS90	P0CS90	Heat shock protein SSC1, mitochondrial	SSC1	DAGLS(0.102)T(0.817)S(0.078)DIS(0.003)EVLLVGGMSR	311
-0.81	-0.86	-0.97	-0.86	S	+	+	1	2.15e-30	207.39	191.85	207.39	0.31035	1386300000	964900000	421370000	183	0.00193521	P39102	P39102	P39102	DnaJ protein homolog XDJ1	XDJ1	IHVTHDVECES(1)CAGK	1976
1.66	1.11	1	1.11	S	+		1	7.85e-06	102.5	94.2	102.5	-0.23274	74650000	39821000	34830000	397	0.00766076	P32316	P32316	P32316	Acetyl-CoA hydrolase	ACH1	MLNGLGGS(1)ADFLR	996
NaN	1.34	1.02	1.18	S	+		0.99	5.08e-07	126.84	110.62	86.8	-0.35319	157660000	115130000	42523000	391	0.00442508	P19414	P19414	P19414	Aconitate hydratase, mitochondrial	ACO1	VGLIGSCTNS(0.001)S(0.006)YEDMS(0.993)R	563
0.15	1.63	NaN	0.89	T	+		0.81	3.37e-07	110.97	104.49	110.97	0.57352	143710000	102730000	40977000	172	0.0355039	P46367	P46367	P46367	Potassium-activated aldehyde dehydrogenase, mitochondrial	ALD4	MIDT(0.156)GRT(0.813)HFS(0.03)YT(0.001)K	2502
-0.54	-0.63	0.92	-0.54	S	+		0.99	8.01e-07	119.25	102.48	90.706	-4.4311	4729300000	3311100000	1418200000	359	0.0420188	Q01217	Q01217	Q01217	Protein ARG5,6, mitochondrial;N-acetyl-gamma-glutamyl-phosphate reductase;Acetylglutamate kinase	ARG5,6	RS(0.006)S(0.994)IGEFPSADALR	3239
1.83	-0.73	-1.35	-0.73	S	+		1	1.13e-53	254.55	236.75	178.02	-0.91317	1377200000	924710000	452470000	148	0.00766076	P40458	P40458	P40458	Autophagy-related protein 32	ATG32	QGQEGANVVS(0.999)PS(0.001)HPFK	2239
NaN	-0.9	-0.65	-0.775	S	+		0.94	3.54e-19	148.94	141.37	125.97	-0.53512	138370000	119780000	18587000	189	0.00485249	P40458	P40458	P40458	Autophagy-related protein 32	ATG32	EKTPFNEQDDDGDEDEAFEEDS(0.936)VT(0.061)IT(0.003)K	2239
NaN	0.16	1.6	0.88	T	+		1	2.77e-07	119.96	113.66	103.76	1.9493	139940000	81996000	57944000	52	0.0378087	P21306	P21306	P21306	ATP synthase subunit epsilon, mitochondrial	ATP15	NGT(1)AASEPTPITK	611
0.34	0.84	1.48	0.84	S	+		1	1.84e-09	137.61	110.28	71.742	-0.11285	101340000	67114000	34230000	123	0.0483409	P09457	P09457	P09457	ATP synthase subunit 5, mitochondrial	ATP5	IAS(1)DFGVLNDAHNGLLK	283
1.09	0.87	1.08	1.08	T	+		1	6.44e-16	129.51	129.51	129.51	0.1368	233360000	137080000	96282000	52	0.00960474	P30902	P30902	P30902	ATP synthase subunit d, mitochondrial	ATP7	QLLELQSQPT(1)EVDFSHYR	961
1.35	1.14	1.07	1.14	S	+		1	1.2e-14	170.38	152.02	142.26	0.14828	2395200000	1504800000	890410000	7	0.00607714	Q01519	Q01519	Q01519	Cytochrome c oxidase subunit 6B	COX12	ADQENS(1)PLHTVGFDAR	3246
NaN	1.23	0.73	0.98	S	+		0.82	3.69e-10	145.94	121.52	79.837	-0.47944	279400000	197700000	81703000	43	0.0196307	P00424	P00424	P00424	Cytochrome c oxidase polypeptide 5A, mitochondrial	COX5A	WENMPS(0.819)T(0.181)EQQDIVS(0.001)K	59
0.88	NaN	0.88	0.88	T	+		1	2.84e-07	132.08	111.3	119.77	-0.55035	320310000	188700000	131600000	121	0.0378087	P07143	P07143	P07143	Cytochrome c1, heme protein, mitochondrial	CYT1	TLVGVS(0.001)HT(0.999)NEEVR	206
-0.72	NaN	-0.66	-0.69	S	+		1	1.72e-07	110.08	98.017	97.639	0.23156	774580000	564680000	209890000	73	0.0112983	P07342	P07342	P07342	Acetolactate synthase catalytic subunit, mitochondrial	ILV2	RPEPAPSFNVDPLEQPAEPS(1)KLAK	247
NaN	1.39	0.72	1.055	S	+		0.93	2.11e-09	132.44	127.87	132.44	0.68618	922020000	454870000	467150000	216	0.0115487	P06168	P06168	P06168	Ketol-acid reductoisomerase, mitochondrial	ILV5	GINS(0.072)S(0.928)YAVWNDVTGK	173
0.79	0.9	NaN	0.845	S	+		1	0.000115606	108.7	56.118	82.417	-0.48171	128750000	79249000	49502000	313	0.0469025	P20967	P20967	P20967	2-oxoglutarate dehydrogenase, mitochondrial	KGD1	LNVLS(1)NVVR	602
-0.47	-0.52	-0.77	-0.52	S	+		1	7.46e-08	95.957	91.489	71.076	-0.26266	556570000	441830000	114740000	165	0.0492217	P12695	P12695	P12695	Dihydrolipoyllysine-residue acetyltransferase component of pyruvate dehydrogenase complex, mitochondrial	LAT1	KS(1)DVAAPQGR	396
NaN	1.31	1.05	1.18	S	+		0.98	3.67e-06	80.102	71.23	62.678	-0.41308	157980000	86167000	71809000	452	0.00442508	P06208	P06208	P06208	2-isopropylmalate synthase	LEU4	NMQIEFS(0.009)S(0.009)AVQDHADS(0.982)LGR	178
-0.52	0.61	-0.61	-0.52	S	+		0.9	7.59e-18	141.78	134.98	120.93	0.35684	563960000	407340000	156620000	368	0.0492217	P06208	P06208	P06208	2-isopropylmalate synthase	LEU4	APYGGDLVVCAFS(0.096)GS(0.904)HQDAIKK	178
-0.13	-0.79	-0.72	-0.72	S	+		0.84	0.000199026	93.477	85.058	93.477	1.5435	116690000	84642000	32045000	37	0.00845513	P06208	P06208	P06208	2-isopropylmalate synthase	LEU4	NMLKDPS(0.157)S(0.843)K	178
1.06	NaN	0.8	0.93	S	+		1	6.87e-13	157.88	141	157.88	-0.51514	89877000	58110000	31767000	298	0.0274451	P53598	P53598	P53598	Succinyl-CoA ligase [ADP-forming] subunit alpha, mitochondrial	LSC1	MGHSGAIVEGSGTDAES(1)K	3016
-0.36	-0.69	NaN	-0.525	S	+		0.96	4.23e-05	86.756	64.763	86.291	-0.18332	300360000	226890000	73470000	256	0.0473302	P36046	P36046	P36046	Mitochondrial intermembrane space import and assembly protein 40	MIA40	QS(0.016)ES(0.96)S(0.024)DEEKEELR	1424
-0.84	-0.57	-0.94	-0.84	S	+		0.98	1.3e-44	238.05	238.05	159.8	-0.10444	577860000	447060000	130800000	13	0.00241868	Q96VH5	Q96VH5	Q96VH5	MICOS complex subunit MIC10	MIC10	SEQAQTQQPAKS(0.977)T(0.022)PS(0.001)K	4443
-0.48	-0.64	NaN	-0.56	S	+		0.99	1.85e-21	162.59	162.59	61.692	0.58648	505490000	374990000	130500000	4	0.0357288	P23641	P23641	P23641	Mitochondrial phosphate carrier protein;Mitochondrial phosphate carrier protein, N-terminally processed	MIR1	S(0.008)VS(0.992)AAPAIPQYSVSDYMK	708
-0.65	-0.75	-0.57	-0.65	S	+		1	2.22e-16	149.47	131.66	143.99	-3.4046	1126100000	802620000	323480000	51	0.0163951	P32335	P32335	P32335	Protein MSS51, mitochondrial	MSS51	NALGLDPPPS(0.999)PEDPT(0.001)PENR	1008
-1.19	-0.47	-0.62	-0.62	S	+		1	5.86e-140	368.31	342.19	123.4	-0.43494	26813000000	20968000000	5845600000	29	0.0214482	Q12374	Q12374	Q12374	Nuclear control of ATPase protein 2	NCA2	EVAFDS(1)QQQLIQDVR	4284
-0.63	-0.58	0	-0.58	S	+		1	6.39e-05	109.16	91.26	71.555	0.069394	595990000	445530000	150460000	78	0.0302603	P16547	P16547	P16547	Mitochondrial outer membrane protein OM45	OM45	DALLGVS(1)QK	497
2.24	0.94	0.76	0.94	T	+		1	1.34e-100	318.35	305.21	256.52	-0.32567	25066000000	15377000000	9689500000	207	0.0256964	P16547	P16547	P16547	Mitochondrial outer membrane protein OM45	OM45	NNT(1)GDANTEEAAAR	497
-0.56	NaN	-0.6	-0.58	S	+		0.81	0.00307786	72.607	72.607	72.607	0.14039	790300000	612170000	178120000	390	0.0302603	P16547	P16547	P16547	Mitochondrial outer membrane protein OM45	OM45	FWS(0.19)S(0.81)KKD	497
-0.58	1.71	-1.94	-0.58	T	+		1	2.6e-05	126.1	87.695	126.1	0.37949	154090000	112330000	41762000	338	0.0302603	P32473	P32473	P32473	Pyruvate dehydrogenase E1 component subunit beta, mitochondrial	PDB1	VTGADVPT(1)PYAK	1065
0.87	0.4	0.84	0.84	T	+		1	1.7e-20	175.85	162.44	175.85	-0.67423	1159700000	701680000	458010000	25	0.0483409	P04840	P04840	P04840	Mitochondrial outer membrane protein porin 1	POR1	DFYHAT(1)PAAFDVQTTTANGIK	136
NaN	1.33	0.54	0.935	S	+		1	0.000304102	115.18	87.404	115.18	-1.2228	234820000	164150000	70673000	4	0.0265583	P00128	P00128	P00128	Cytochrome b-c1 complex subunit 7	QCR7	PQS(1)FTSIAR	50
1.09	NaN	0.87	0.98	S	+		1	1.24e-06	136.3	106.49	135.91	1.8574	80131000	51263000	28868000	166	0.0196307	P21801	P21801	P21801	Succinate dehydrogenase [ubiquinone] iron-sulfur subunit, mitochondrial	SDH2	DGTEVLQS(1)IEDRK	627
-1.33	0.11	NaN	-0.61	S	+		1	0.000528231	125.24	92.243	125.24	-0.65396	360820000	253320000	107490000	378	0.0234106	P0CS90	P0CS90	P0CS90	Heat shock protein SSC1, mitochondrial	SSC1	S(1)LFGKDPSK	311
0.59	1.55	NaN	1.07	S	+		1	2.9e-14	159.26	141.56	112.58	0.08249	38297000	27722000	10576000	358	0.0103443	P0CS90	P0CS90	P0CS90	Heat shock protein SSC1, mitochondrial	SSC1	DAGLSTSDIS(0.999)EVLLVGGMSR	311
-2.03	-0.64	-0.48	-0.64	S	+		0.99	7.76e-125	292.66	284.76	292.66	0.026092	6562600000	5642600000	920000000	389	0.0179491	P80235	P80235	P80235	Putative mitochondrial carnitine O-acetyltransferase	YAT1	NVVDIFSDDDGKPS(0.993)S(0.024)S(0.233)S(0.749)LAS(0.001)AAHSANLITIPR	3200
-1.87	-0.64	-0.48	-0.64	S	+		0.96	7.76e-125	292.66	284.76	185.1	-0.21206	5174200000	4428300000	745900000	392	0.0179491	P80235	P80235	P80235	Putative mitochondrial carnitine O-acetyltransferase	YAT1	NVVDIFS(0.001)DDDGKPS(0.952)S(0.046)S(0.041)S(0.96)LAS(0.999)AAHS(0.001)ANLITIPR	3200
-0.97	NaN	-0.11	-0.54	S	+		0.97	8.64e-07	106.34	93.217	78.249	-0.28851	249750000	201520000	48224000	3	0.0420188	Q04013	Q04013	Q04013	Citrate/oxoglutarate carrier protein	YHM2	PS(0.973)T(0.024)T(0.003)NTAAANVIEK	3495
0.96	1.36	NaN	1.16	Y	+		0.98	1.11e-06	114.46	99.371	111.13	-0.43792	80987000	41573000	39414000	290	0.00519203	Q06493	Q06493	Q06493	LETM1 domain-containing protein YLH47, mitochondrial	YLH47	KDDLSIY(0.022)Y(0.978)EDAEQLSLSELK	3789
-0.79	-0.9	-0.13	-0.79	S	+		1	4.65e-19	189.1	176.54	189.1	-0.1729	1698200000	1248000000	450220000	118	0.0041482	Q06409	Q06409	Q06409	DOCK-like protein YLR422W	YLR422W	APS(1)AEDFKPLISK	3776
-0.03	-0.73	-0.9	-0.73	S	+		1	0.00196617	81.296	20.86	60.436	0.09626	287920000	209550000	78378000	587	0.00766076	Q12204	Q12204	Q12204	Probable phospholipase YOR022C, mitochondrial		MEPLVS(1)K	4192
0.43	-0.06	-0.09	-0.06	T			1	1.15e-06	110.87	110.87	101.64	-0.38758	122150000	84642000	37505000	100	0.664773	P04710;P18239;P18238	P04710;P18239	P18239	ADP,ATP carrier protein 1;ADP,ATP carrier protein 2;ADP,ATP carrier protein 3	AAC1;PET9;AAC3	YFPT(1)QALNFAFK	126;534
-0.41	NaN	-0.3	-0.355	S			1	3.5e-05	101.38	89.333	78.763	0.22	440750000	328130000	112620000	132	0.15658	Q02486	Q02486	Q02486	ARS-binding factor 2, mitochondrial	ABF2	S(1)QVFAQHPDK	3281
NaN	-0.09	0.28	0.095	S			1	0.000120488	67.864	48.315	67.864	-0.39481	273170000	205370000	67800000	142	0.948889	Q02486	Q02486	Q02486	ARS-binding factor 2, mitochondrial	ABF2	SQVFAQHPDKS(1)QLDLMK	3281
0.06	0.03	0.05	0.05	S			1	0.000571544	104.2	53.494	104.2	-0.022488	613150000	430910000	182240000	4	0.946847	P32316	P32316	P32316	Acetyl-CoA hydrolase	ACH1	TIS(1)NLLK	996
0.11	-1.31	0.17	0.11	S			1	9.97e-06	105.17	92.902	105.17	-0.080766	450430000	329600000	120820000	298	0.918309	P19414	P19414	P19414	Aconitate hydratase, mitochondrial	ACO1	S(1)MIEYLEATGR	563
0.49	-0.19	0.29	0.29	S			1	2.79e-39	239.33	224.13	239.33	-0.082162	1273200000	898130000	375030000	37	0.572684	P19414	P19414	P19414	Aconitate hydratase, mitochondrial	ACO1	VNQNLLEDHS(1)FINYK	563
0.21	0.57	0.5	0.5	S			1	7.12e-11	165.34	136.53	165.34	0.047656	301160000	195770000	105390000	595	0.270217	P19414	P19414	P19414	Aconitate hydratase, mitochondrial	ACO1	TTTDHIS(1)MAGPWLK	563
-0.54	0.33	0.18	0.18	S			1	1.54e-12	151.3	137.07	105.14	0.090406	449670000	340250000	109410000	417	0.777904	P19414	P19414	P19414	Aconitate hydratase, mitochondrial	ACO1	TIFTVT(0.001)PGS(0.999)EQIR	563
0.23	-0.07	-0.05	-0.05	S			0.99	2.5e-12	148.52	126.51	138.73	0.44966	2288100000	1702800000	585280000	556	0.689157	P19414	P19414	P19414	Aconitate hydratase, mitochondrial	ACO1	STVEVKVS(0.986)PT(0.005)S(0.009)DR	563
3.98	0.26	0.28	0.28	S			0.88	6.95e-05	107.83	94.478	93.258	-0.052519	411280000	145770000	265510000	467	0.590258	P19414	P19414	P19414	Aconitate hydratase, mitochondrial	ACO1	NTIVS(0.878)S(0.121)YNR	563
0.51	NaN	0.93	0.72	S			0.87	2.22e-09	131.56	98.282	113.59	-0.30597	211690000	139550000	72144000	666	0.0955807	P19414	P19414	P19414	Aconitate hydratase, mitochondrial	ACO1	WVVIGDENFGEGS(0.867)S(0.133)R	563
-0.41	NaN	0.42	0.005	S			0.84	1.41e-24	177.67	167.59	177.67	-0.4816	217210000	157480000	59727000	385	0.828468	P19414	P19414	P19414	Aconitate hydratase, mitochondrial	ACO1	VGLIGSCT(0.009)NS(0.843)S(0.148)YEDMSR	563
-0.56	1.14	0.16	0.16	T			1	0.00229985	93.667	35.808	72.243	0.020594	290430000	211890000	78544000	694	0.817494	P19414;P39533	P19414;P39533	P19414	Aconitate hydratase, mitochondrial;Homocitrate dehydratase, mitochondrial	ACO1;ACO2	IHET(1)NLK	1999;563
0.06	NaN	0.38	0.22	S			1	0.00122105	114.4	65.978	66.92	0.047052	66795000	44973000	21821000	343	0.700522	P07246	P07246	P07246	Alcohol dehydrogenase 3, mitochondrial	ADH3	GLIKS(1)PIK	214
0.18	-0.09	0	0	S			1	0.000149001	94.692	60.731	90.05	0.15605	96198000	66753000	29445000	351	0.815503	P07246	P07246	P07246	Alcohol dehydrogenase 3, mitochondrial	ADH3	IVGLS(1)ELPK	214
-0.18	NaN	-0.33	-0.255	S			1	1.03e-07	97.32	97.32	97.32	-0.12292	127200000	85362000	41833000	16	0.278661	P40502	P40502	P40502	Altered inheritance of mitochondria protein 19, mitochondrial	AIM19	PATDDAKDELLS(1)PFRR	2274
-0.35	0.12	-0.34	-0.34	S			0.77	8.51e-06	109.72	106.31	109.72	-0.080175	102860000	68424000	34432000	391	0.17173	P47127	P47127	P47127	Altered inheritance of mitochondria protein 24, mitochondrial	AIM24	VDFQS(0.043)T(0.182)S(0.775)KFT	2628
0.31	NaN	0.77	0.54	S			1	1.56e-06	145.14	136.18	140.63	-0.063366	1078300000	699730000	378600000	76	0.228154	Q12480	Q12480	Q12480	Probable electron transfer flavoprotein subunit alpha, mitochondrial	AIM45	SSYS(0.999)CS(0.001)NLEK	4343
1.07	0.39	-0.03	0.39	S			1	7.99e-102	322.73	322.73	322.73	-0.37417	3896600000	2862500000	1034100000	96	0.411924	P46367	P46367	P46367	Potassium-activated aldehyde dehydrogenase, mitochondrial	ALD4	AFS(1)NGSWNGIDPIDR	2502
-0.28	-0.26	-0.09	-0.26	S			1	1.46e-71	292.38	292.38	292.38	-0.21261	778860000	593110000	185760000	99	0.271332	P46367	P46367	P46367	Potassium-activated aldehyde dehydrogenase, mitochondrial	ALD4	AFSNGS(1)WNGIDPIDR	2502
0.32	0.54	0.63	0.54	S			1	1.68e-101	330.03	311.76	194.83	-0.37561	15527000000	12428000000	3099000000	500	0.228154	P46367	P46367	P46367	Potassium-activated aldehyde dehydrogenase, mitochondrial	ALD4	EMS(1)VDALQNYLQVK	2502
0.65	NaN	0.6	0.625	S			1	4.07e-20	130.77	118.77	130.77	0.39708	84560000	75053000	9507700	434	0.154714	P46367	P46367	P46367	Potassium-activated aldehyde dehydrogenase, mitochondrial	ALD4	FKS(1)ADEVINMANDSEYGLAAGIHTSNINTALK	2502
0	-0.14	0.39	0	S			1	8.64e-12	182.33	152.14	169.17	0.24015	676000000	477670000	198330000	279	0.815503	P46367	P46367	P46367	Potassium-activated aldehyde dehydrogenase, mitochondrial	ALD4	HIYQS(1)AAAGLK	2502
0.07	0.19	0.64	0.19	T			1	4.72e-05	141.13	98.384	53.448	0.4419	231030000	178210000	52817000	256	0.758316	P46367	P46367	P46367	Potassium-activated aldehyde dehydrogenase, mitochondrial	ALD4	IVGEAIT(1)NHPK	2502
0.12	NaN	0.36	0.24	S			1	9.73e-18	147.76	121.7	90.552	-0.18864	354880000	273730000	81143000	493	0.662911	P46367	P46367	P46367	Potassium-activated aldehyde dehydrogenase, mitochondrial	ALD4	VNAGTVWINTYNDFHHAVPFGGFNAS(1)GLGR	2502
0.38	0.19	0.33	0.33	Y			1	4.82e-09	169.65	137.72	169.65	0.58018	195260000	150730000	44533000	277	0.504985	P46367	P46367	P46367	Potassium-activated aldehyde dehydrogenase, mitochondrial	ALD4	HIY(1)QSAAAGLK	2502
-0.96	-0.01	0.01	-0.01	S			1	0.00023762	120.31	99.786	120.31	-0.068554	1864900000	1383900000	481000000	175	0.789726	P46367	P46367	P46367	Potassium-activated aldehyde dehydrogenase, mitochondrial	ALD4	THFS(1)YTK	2502
-0.03	-0.34	0.14	-0.03	T			1	0.000824263	95.608	78.89	77.379	0.50133	209100000	162160000	46934000	177	0.738883	P46367	P46367	P46367	Potassium-activated aldehyde dehydrogenase, mitochondrial	ALD4	THFS(0.002)YT(0.998)KR	2502
0.13	-0.07	0.9	0.13	S			1	5.58e-50	223.76	209.41	168.79	-4.0056	481250000	333180000	148070000	368	0.877731	P46367	P46367	P46367	Potassium-activated aldehyde dehydrogenase, mitochondrial	ALD4	VGDPFDESTFQGAQT(0.004)S(0.996)QMQLNK	2502
0.97	NaN	0.23	0.6	S			0.98	9.59e-14	119.8	110.09	102.86	-0.39193	140060000	116310000	23752000	445	0.174155	P46367	P46367	P46367	Potassium-activated aldehyde dehydrogenase, mitochondrial	ALD4	SADEVINMANDS(0.983)EY(0.017)GLAAGIHTSNINTALK	2502
0.81	0.38	0.61	0.61	S			0.94	4.44e-07	110.44	94.809	71.531	-0.37974	477730000	344370000	133360000	219	0.16617	P46367	P46367	P46367	Potassium-activated aldehyde dehydrogenase, mitochondrial	ALD4	TAES(0.938)T(0.061)PLS(0.001)ALYVSK	2502
0.11	0.15	-0.04	0.11	T			0.87	2.47e-07	119.32	96.674	119.32	-0.20891	86532000	68125000	18407000	208	0.918309	P46367	P46367	P46367	Potassium-activated aldehyde dehydrogenase, mitochondrial	ALD4	IAPALVT(0.872)GNT(0.128)VVLK	2502
0	-0.13	0.24	0	S			0.86	2e-08	154.28	154.28	109.84	0.3974	1251400000	953570000	297800000	269	0.815503	P46367	P46367	P46367	Potassium-activated aldehyde dehydrogenase, mitochondrial	ALD4	VAFT(0.005)GS(0.864)T(0.123)AT(0.008)GR	2502
0.15	0.07	0.27	0.15	T			0.86	1.57e-11	182.35	182.35	112.43	-0.1596	498620000	393130000	105490000	270	0.837472	P46367	P46367	P46367	Potassium-activated aldehyde dehydrogenase, mitochondrial	ALD4	VAFT(0.003)GS(0.12)T(0.86)AT(0.017)GR	2502
0.68	0.61	0.55	0.61	S			0.84	1.07e-22	154.13	154.13	44.258	-2.4761	167010000	111810000	55197000	68	0.16617	P46367	P46367	P46367	Potassium-activated aldehyde dehydrogenase, mitochondrial	ALD4	TFEVINPS(0.838)T(0.154)EEEICHIY(0.008)EGR	2502
0.65	0.55	NaN	0.6	S			0.82	0.00271666	60.398	37.776	60.398	-0.38429	130450000	92581000	37871000	155	0.174155	P46367	P46367	P46367	Potassium-activated aldehyde dehydrogenase, mitochondrial	ALD4	S(0.178)S(0.822)AGFADK	2502
0	0.47	0.3	0.3	S			0.99	2.45e-17	129.48	119.93	126.1	-0.55641	2161700000	1539500000	622200000	396	0.555363	P54783	P54783	P54783	D-arabinono-1,4-lactone oxidase	ALO1	PFLDNT(0.01)PS(0.99)HCR	3173
0.06	-0.09	-0.1	-0.09	S			0.93	5.02e-08	90.193	84.853	78.836	0.080804	1052200000	761720000	290490000	378	0.593803	P54783	P54783	P54783	D-arabinono-1,4-lactone oxidase	ALO1	T(0.014)NT(0.054)S(0.932)PGPVYGNVCRPFLDNTPSHCR	3173
1.63	0.65	-0.71	0.65	S			1	1.82e-05	145.25	133.74	107.79	-0.21267	819240000	535560000	283680000	161	0.136967	P40458	P40458	P40458	Autophagy-related protein 32	ATG32	IIS(1)LPLPGK	2239
0.16	0.44	0.06	0.16	S			1	2.58e-06	115.1	100.41	91.457	-0.17173	819100000	500900000	318200000	340	0.817494	P07251	P07251	P07251	ATP synthase subunit alpha, mitochondrial	ATP1	EAYPGDVFYLHS(1)R	218
0.06	0.46	0.27	0.27	S			1	4.8e-13	126.68	126.68	126.68	-0.23807	426260000	267660000	158600000	164	0.608077	P07251	P07251	P07251	ATP synthase subunit alpha, mitochondrial	ATP1	VVDALGNPIDGKGPIDAAGRS(1)R	218
-0.16	NaN	-0.01	-0.085	S			1	8.07e-66	281.51	281.51	242.48	-0.43521	1476600000	1029400000	447180000	57	0.605389	P07251	P07251	P07251	ATP synthase subunit alpha, mitochondrial	ATP1	GVS(1)DEANLNETGR	218
0.24	-0.22	0.15	0.15	S			1	0.00126899	93.267	48.306	58.981	-0.31386	185520000	124430000	61087000	319	0.837472	P07251	P07251	P07251	ATP synthase subunit alpha, mitochondrial	ATP1	QLS(1)LLLR	218
-0.06	0.09	0.14	0.09	S			1	2.08e-14	171.44	171.44	105.39	0.97483	45553000000	31788000000	13765000000	178	0.959101	P07251	P07251	P07251	ATP synthase subunit alpha, mitochondrial	ATP1	RS(1)VHEPVQTGLK	218
-0.09	0.23	0.2	0.2	S			1	6.59e-06	109.16	109.16	109.16	-0.59115	1431000000	908570000	522400000	233	0.738883	P07251	P07251	P07251	ATP synthase subunit alpha, mitochondrial	ATP1	RWNNGSDES(1)K	218
-0.19	0	0.24	0	S			1	2.7e-08	150.49	127.76	150.49	-0.5663	989110000	679550000	309560000	511	0.815503	P07251	P07251	P07251	ATP synthase subunit alpha, mitochondrial	ATP1	S(1)NHNELLTEIR	218
-0.07	0.1	0.01	0.01	S			1	0.000242824	131.52	99.646	131.52	0.042257	1668900000	1187000000	481850000	413	0.841481	P07251	P07251	P07251	ATP synthase subunit alpha, mitochondrial	ATP1	VGS(1)AAQVK	218
-0.1	NaN	-0.11	-0.105	T			1	5.85e-05	95.662	87.149	95.662	-0.1774	343340000	254320000	89019000	185	0.559669	P07251	P07251	P07251	ATP synthase subunit alpha, mitochondrial	ATP1	RSVHEPVQT(1)GLK	218
-0.14	0.43	-0.08	-0.08	T			1	3.02e-07	92.575	82.888	66.965	-0.19305	248620000	166230000	82390000	128	0.617075	P07251	P07251	P07251	ATP synthase subunit alpha, mitochondrial	ATP1	T(1)GNIVDVPVGPGLLGR	218
-0.15	-0.12	-0.02	-0.12	S			1	4.42e-31	185.25	154.7	154.49	0.23819	337790000	224420000	113370000	445	0.526516	P07251	P07251	P07251	ATP synthase subunit alpha, mitochondrial	ATP1	EVAAFAQFGS(1)DLDASTK	218
-0.06	0.04	-0.09	-0.06	S			1	3.08e-35	226.88	212.87	206.2	-0.60122	547250000	392140000	155110000	507	0.664773	P07251	P07251	P07251	ATP synthase subunit alpha, mitochondrial	ATP1	IGEFESSFLS(1)YLK	218
-0.03	-0.08	0.14	-0.03	T			1	6.47e-06	103.21	93.26	79.646	-0.093061	959640000	663270000	296370000	43	0.738883	P07251	P07251	P07251	ATP synthase subunit alpha, mitochondrial	ATP1	AQPT(0.999)EVSSILEER	218
0.02	-0.07	0.02	0.02	S			0.99	6.69e-05	108.31	103.74	79.659	0.94309	524880000	370780000	154100000	230	0.867632	P07251	P07251	P07251	ATP synthase subunit alpha, mitochondrial	ATP1	WNNGS(0.993)DES(0.007)K	218
0.38	0.74	0.44	0.44	S			0.98	5e-25	206.45	186.42	166.38	0.66824	264090000	179000000	85090000	504	0.342764	P07251	P07251	P07251	ATP synthase subunit alpha, mitochondrial	ATP1	IGEFES(0.017)S(0.981)FLS(0.002)YLK	218
-0.01	-0.06	-0.05	-0.05	S			0.97	6.63e-06	88.992	88.992	88.992	-0.074721	287610000	195240000	92371000	407	0.689157	P07251	P07251	P07251	ATP synthase subunit alpha, mitochondrial	ATP1	GIRPAINVGLS(0.969)VS(0.031)R	218
-0.2	0.03	-0.04	-0.04	S			0.96	1.9e-19	195.1	185.15	195.1	0.29822	1171700000	828460000	343190000	47	0.713868	P07251	P07251	P07251	ATP synthase subunit alpha, mitochondrial	ATP1	AQPTEVS(0.036)S(0.964)ILEER	218
0	-0.11	0.13	0	S			0.93	3.75e-06	93.495	88.604	71.685	-0.15618	255610000	172820000	82792000	409	0.815503	P07251	P07251	P07251	ATP synthase subunit alpha, mitochondrial	ATP1	GIRPAINVGLS(0.068)VS(0.932)R	218
-0.29	0.11	-0.02	-0.02	S			0.91	8.94e-11	141.46	131.51	126.63	0.26489	1333400000	953550000	379830000	46	0.764177	P07251	P07251	P07251	ATP synthase subunit alpha, mitochondrial	ATP1	AQPTEVS(0.905)S(0.095)ILEER	218
0.08	NaN	0.14	0.11	S			0.89	3.82e-19	187.57	162.64	187.57	-0.26989	144930000	102070000	42864000	503	0.918309	P07251	P07251	P07251	ATP synthase subunit alpha, mitochondrial	ATP1	IGEFES(0.888)S(0.112)FLSYLK	218
1.14	-0.04	-0.24	-0.04	S			1	1.21e-07	141.73	141.73	141.73	0.2634	15054000000	10411000000	4642500000	109	0.713868	P32453	P32453	P32453	Protein ATP11, mitochondrial	ATP11	S(0.001)RS(0.999)PLDPSAPK	1050
0.74	0.03	-0.13	0.03	S			0.78	1.64e-08	96.053	93.645	66.173	-0.62764	526980000	387800000	139180000	87	0.89393	Q12165	Q12165	Q12165	ATP synthase subunit delta, mitochondrial	ATP16	IGVLANHVPTVEQLLPGVVEVMEGS(0.216)NS(0.784)K	4175
-0.18	-0.05	NaN	-0.115	S			1	0.000404559	72.582	61.709	65.627	0.47076	362180000	251210000	110970000	23	0.537455	Q06405	Q06405	Q06405	ATP synthase subunit f, mitochondrial	ATP17	NIGS(1)APNAK	3773
-0.24	-0.12	-0.13	-0.13	S			1	3.29e-06	108.35	108.35	69.451	0.26983	760670000	517320000	243350000	39	0.504985	Q06405	Q06405	Q06405	ATP synthase subunit f, mitochondrial	ATP17	S(1)LPQGPAPAIK	3773
-0.23	NaN	-0.38	-0.305	T			1	0.00295205	59.294	18.567	59.067	-0.12274	110630000	80645000	29987000	41	0.2113	P81451	P81451	P81451	ATP synthase subunit K, mitochondrial	ATP19	PKT(1)VDIK	3206
-0.27	-0.12	-0.29	-0.27	T			1	9.74e-13	159.22	132.51	153.23	-0.14779	207910000	146440000	61474000	46	0.257074	P81451	P81451	P81451	ATP synthase subunit K, mitochondrial	ATP19	TVDIKT(1)DNKDEEK	3206
-0.07	-0.11	-0.09	-0.09	S			1	3.26e-72	258.89	258.89	235.7	0.16453	1831400000	1316400000	514990000	448	0.593803	P00830	P00830	P00830	ATP synthase subunit beta, mitochondrial	ATP2	FLS(1)QPFAVAEVFTGIPGK	73
-0.12	-0.14	0.29	-0.12	S			1	3.37e-25	216.54	185.12	216.54	0.54922	484110000	337980000	146140000	302	0.526516	P00830	P00830	P00830	ATP synthase subunit beta, mitochondrial	ATP2	FTQAGSEVS(1)ALLGR	73
-0.08	-0.13	-0.04	-0.08	S			1	1.14e-24	178.85	169.85	178.85	0.59448	253700000	185610000	68087000	373	0.617075	P00830	P00830	P00830	ATP synthase subunit beta, mitochondrial	ATP2	GIS(1)ELGIYPAVDPLDSK	73
0.07	0.32	-0.08	0.07	S			1	5.53e-45	235.95	224.08	223.06	-0.6645	2272300000	1602100000	670260000	386	1	P00830	P00830	P00830	ATP synthase subunit beta, mitochondrial	ATP2	GISELGIYPAVDPLDS(1)K	73
0.17	-0.09	-0.24	-0.09	S			1	2.4e-45	228.49	206.27	150.94	0.27814	1378400000	977580000	400820000	388	0.593803	P00830	P00830	P00830	ATP synthase subunit beta, mitochondrial	ATP2	S(1)RLLDAAVVGQEHYDVASK	73
0.21	0.43	0.27	0.27	S			1	6.75e-50	209.56	200.28	202.22	1.0122	695110000	482120000	212990000	310	0.608077	P00830	P00830	P00830	ATP synthase subunit beta, mitochondrial	ATP2	IPS(1)AVGYQPTLATDMGLLQER	73
-0.1	0.28	NaN	0.09	S			1	2.64e-13	138.46	132.97	138.46	0.30622	532910000	354930000	177980000	405	0.959101	P00830	P00830	P00830	ATP synthase subunit beta, mitochondrial	ATP2	LLDAAVVGQEHYDVAS(1)K	73
-0.11	-0.1	0	-0.1	S			1	4.36e-20	178.68	178.68	178.68	0.25268	1603900000	1132900000	471010000	117	0.570941	P00830	P00830	P00830	ATP synthase subunit beta, mitochondrial	ATP2	VLDTGGPIS(1)VPVGR	73
-0.22	-0.3	-0.03	-0.22	T			1	3.74e-16	155.28	130.5	45.083	0.10754	398860000	267430000	131430000	91	0.333711	P00830	P00830	P00830	ATP synthase subunit beta, mitochondrial	ATP2	LVLEVAQHLGENT(1)VR	73
-0.13	-0.28	-0.35	-0.28	T			1	1.29e-42	257.02	249.62	216.34	-0.77621	432260000	307970000	124290000	197	0.243345	P00830	P00830	P00830	ATP synthase subunit beta, mitochondrial	ATP2	T(1)VFIQELINNIAK	73
0.37	0.3	NaN	0.335	Y			1	0.000499151	73.248	51.162	60.436	0.29404	62551000	38386000	24165000	180	0.496829	P00830	P00830	P00830	ATP synthase subunit beta, mitochondrial	ATP2	VVDLLAPY(1)AR	73
-0.2	0.1	-0.04	-0.04	S			1	4.93e-21	183.23	161.86	117.2	-0.37857	500110000	343990000	156110000	299	0.713868	P00830	P00830	P00830	ATP synthase subunit beta, mitochondrial	ATP2	FTQAGS(1)EVSALLGR	73
-0.06	0.11	-0.27	-0.06	T			1	1.85e-16	138.35	138.35	138.35	0.20736	464380000	328690000	135690000	124	0.664773	P00830	P00830	P00830	ATP synthase subunit beta, mitochondrial	ATP2	VLDTGGPISVPVGRET(1)LGR	73
-0.38	0.68	-0.22	-0.22	T			0.99	7.6e-06	71.06	71.06	71.06	-0.36972	88303000	61315000	26987000	317	0.333711	P00830	P00830	P00830	ATP synthase subunit beta, mitochondrial	ATP2	IPSAVGY(0.001)QPT(0.993)LAT(0.005)DMGLLQER	73
-0.09	NaN	-0.72	-0.405	S			0.97	9.43e-22	142.47	133.32	142.47	-0.13296	120640000	91355000	29286000	336	0.113346	P00830	P00830	P00830	ATP synthase subunit beta, mitochondrial	ATP2	KGS(0.969)VT(0.031)S(0.001)VQAVYVPADDLTDPAPATTFAHLDATTVLSR	73
-0.26	0.25	NaN	-0.005	S			0.93	6.96e-12	110.47	110.47	65.298	-0.2876	197190000	138730000	58460000	163	0.802587	P00830	P00830	P00830	ATP synthase subunit beta, mitochondrial	ATP2	KPIHADPPSFAEQS(0.013)T(0.055)S(0.931)AEILET(0.002)GIK	73
-0.03	NaN	-0.08	-0.055	T			0.87	1.68e-08	102.03	102.03	102.03	0.46168	157620000	108490000	49124000	162	0.676922	P00830	P00830	P00830	ATP synthase subunit beta, mitochondrial	ATP2	KPIHADPPSFAEQS(0.012)T(0.866)S(0.122)AEILETGIK	73
-0.3	NaN	0.19	-0.055	S			1	7.34e-07	92.563	92.563	43.308	0.13785	258090000	181300000	76791000	162	0.676922	P38077	P38077	P38077	ATP synthase subunit gamma, mitochondrial	ATP3	LS(1)INGIGK	1568
-0.17	0.31	0.63	0.31	S			1	3.1e-16	148.26	117.19	143.71	-0.61041	1012800000	682550000	330220000	285	0.538301	P38077	P38077	P38077	ATP synthase subunit gamma, mitochondrial	ATP3	NAGDMINRYS(1)ILYNR	1568
-0.09	0.22	-0.3	-0.09	S			1	1.05e-18	198.48	176.44	198.48	0.076756	1679900000	1290100000	389780000	122	0.593803	P38077	P38077	P38077	ATP synthase subunit gamma, mitochondrial	ATP3	GLCGSIHS(1)QLAK	1568
-0.05	NaN	-0.14	-0.095	S			1	4.12e-10	136.33	109.15	136.33	-0.74883	822770000	550960000	271810000	119	0.582319	P38077	P38077	P38077	ATP synthase subunit gamma, mitochondrial	ATP3	GLCGS(1)IHSQLAK	1568
NaN	0.78	0.72	0.75	S			1	2.26e-06	76.859	59.783	76.859	-0.81953	101480000	74737000	26741000	196	0.0812306	P38077	P38077	P38077	ATP synthase subunit gamma, mitochondrial	ATP3	IS(1)IFYNDPVSSLSFEPSEKPIFNAK	1568
-0.27	0.54	0.26	0.26	S			1	1.93e-17	138.08	125.95	133.74	-3.6864	963520000	655630000	307890000	226	0.626131	P38077	P38077	P38077	ATP synthase subunit gamma, mitochondrial	ATP3	TIEQSPS(1)FGKFEIDTDANVPR	1568
-0.28	-0.06	-0.08	-0.08	S			0.99	1.3e-17	127.83	110.89	127.83	-0.28638	116560000	84527000	32028000	211	0.617075	P38077	P38077	P38077	ATP synthase subunit gamma, mitochondrial	ATP3	ISIFYNDPVSSLS(0.006)FEPS(0.994)EKPIFNAK	1568
0.8	0.32	0.33	0.33	S			0.99	1.71e-06	97.734	92.748	84.404	-0.25217	201980000	117530000	84454000	224	0.504985	P38077	P38077	P38077	ATP synthase subunit gamma, mitochondrial	ATP3	T(0.001)IEQS(0.988)PS(0.011)FGKFEIDTDANVPR	1568
NaN	0.17	0.09	0.13	T			0.98	5.19e-10	130.72	112.41	113.59	-0.40037	263950000	177170000	86777000	98	0.877731	P38077	P38077	P38077	ATP synthase subunit gamma, mitochondrial	ATP3	NLDVEAT(0.976)ET(0.024)GAPK	1568
-0.18	-0.03	NaN	-0.105	T			0.84	0.000516806	87.789	41.787	87.789	-0.39939	924990000	677230000	247750000	62	0.559669	P38077	P38077	P38077	ATP synthase subunit gamma, mitochondrial	ATP3	IVAS(0.059)T(0.838)RLS(0.103)K	1568
-0.43	-0.28	-0.36	-0.36	S			1	6.55e-10	122.01	122.01	122.01	1.5561	569140000	403160000	165980000	52	0.151763	P05626	P05626	P05626	ATP synthase subunit 4, mitochondrial	ATP4	ANS(1)IINAIPGNNILTK	150
-0.3	-0.19	0	-0.19	S			1	7.77e-05	90.793	85.311	89.629	-0.049709	425030000	295010000	130030000	124	0.386125	P05626	P05626	P05626	ATP synthase subunit 4, mitochondrial	ATP4	KVS(1)DVLNASR	150
0.1	0.05	-0.07	0.05	S			1	1.32e-106	329.08	267.97	329.08	-0.021578	381380000	263680000	117700000	241	0.946847	P05626	P05626	P05626	ATP synthase subunit 4, mitochondrial	ATP4	VLQQSISEIEQLLS(1)K	150
0.18	0.37	0.29	0.29	S			1	1.91e-08	175.33	141.4	175.33	0.27123	2570600000	1838900000	731630000	217	0.572684	P05626	P05626	P05626	ATP synthase subunit 4, mitochondrial	ATP4	VQS(1)ELGNPK	150
0.11	0.38	0.19	0.19	S			1	6.67e-38	224.64	212.78	183.36	0.2234	378770000	262080000	116690000	234	0.758316	P05626	P05626	P05626	ATP synthase subunit 4, mitochondrial	ATP4	VLQQSIS(1)EIEQLLSK	150
0.28	0	0.34	0.28	S			1	5.73e-31	186.01	186.01	123.42	-0.26209	1181700000	778330000	403420000	144	0.590258	P05626	P05626	P05626	ATP synthase subunit 4, mitochondrial	ATP4	IDS(1)VSQLQNVAETTK	150
0.07	0.02	0.16	0.07	S			1	1.46e-06	102.98	102.98	102.98	0.098974	1321800000	889890000	431950000	86	1	P09457	P09457	P09457	ATP synthase subunit 5, mitochondrial	ATP5	DRNS(1)VIDAIVETHK	283
-0.08	-0.16	-0.15	-0.15	S			1	4.53e-09	124.26	119.21	124.26	0.20886	107330000	73987000	33342000	80	0.463355	P09457	P09457	P09457	ATP synthase subunit 5, mitochondrial	ATP5	LGHLLLNPALS(1)LKDR	283
-0.47	0.16	0.06	0.06	S			1	1.59e-10	136.36	136.36	110.74	-0.094956	526740000	357300000	169450000	169	0.973409	P09457	P09457	P09457	ATP synthase subunit 5, mitochondrial	ATP5	S(1)LKLENVVKPEIK	283
0.26	0.15	0.02	0.15	S			1	0.000261718	111.74	48.32	49.536	-0.0017604	254640000	173270000	81372000	110	0.837472	P09457	P09457	P09457	ATP synthase subunit 5, mitochondrial	ATP5	VLS(1)ENNR	283
0.35	0.33	0.25	0.33	S			1	1.05e-12	158.14	140.35	158.14	0.308	405630000	270660000	134980000	74	0.504985	P30902	P30902	P30902	ATP synthase subunit d, mitochondrial	ATP7	NTSVIDKIES(1)YVK	961
0.01	0.13	0.04	0.04	S			1	4.24e-20	216.03	175.53	132.56	1.0775	832290000	585460000	246820000	95	0.920344	P30902	P30902	P30902	ATP synthase subunit d, mitochondrial	ATP7	QLQVIES(1)FEK	961
0.23	0.48	0.58	0.48	S			1	0.00025503	123.86	113.45	123.86	0.23444	1950000000	1268100000	681900000	109	0.293129	P30902	P30902	P30902	ATP synthase subunit d, mitochondrial	ATP7	ETES(0.999)LVSK	961
-0.13	0	0.16	0	S			1	2.6e-17	128.49	128.49	116.39	-0.087259	91609000	58469000	33140000	127	0.815503	P30902	P30902	P30902	ATP synthase subunit d, mitochondrial	ATP7	DLQSTLDNIQS(0.999)ARPFDELT(0.001)VDDLTK	961
0.37	0.29	0.52	0.37	S			1	3.26e-94	266.69	266.69	224.56	-1.417	1127900000	754820000	373030000	120	0.441756	P30902	P30902	P30902	ATP synthase subunit d, mitochondrial	ATP7	DLQS(0.997)T(0.003)LDNIQSARPFDELTVDDLTK	961
-0.06	0.97	-0.13	-0.06	S			0.99	8.31e-08	124.51	116.95	61.78	0.30627	1054700000	710110000	344630000	67	0.664773	P30902	P30902	P30902	ATP synthase subunit d, mitochondrial	ATP7	NT(0.006)S(0.994)VIDK	961
0.33	0.18	1.42	0.33	S			0.99	2.37e-25	214.23	204.45	214.23	-0.35592	1459600000	983880000	475700000	25	0.504985	P30902	P30902	P30902	ATP synthase subunit d, mitochondrial	ATP7	ITGS(0.994)T(0.006)ATQLSSFK	961
0.11	0.24	0.31	0.24	S			0.98	8.7e-06	72.819	72.819	68.845	-0.36846	273940000	178970000	94968000	49	0.662911	P30902	P30902	P30902	ATP synthase subunit d, mitochondrial	ATP7	QLLELQS(0.981)QPT(0.019)EVDFSHYR	961
0.31	0.07	-0.32	0.07	S			0.95	1.07e-10	157.38	96.894	132.51	-0.35497	701420000	492790000	208630000	32	1	P30902	P30902	P30902	ATP synthase subunit d, mitochondrial	ATP7	ITGSTAT(0.002)QLS(0.049)S(0.95)FKK	961
-0.11	-0.33	0.1	-0.11	S			0.86	9.15e-16	167.61	91.282	104.41	0.14655	547610000	329480000	218130000	31	0.548506	P30902	P30902	P30902	ATP synthase subunit d, mitochondrial	ATP7	ITGSTAT(0.004)QLS(0.86)S(0.136)FKK	961
-0.21	NaN	0.31	0.05	T			1	4.41e-31	203.48	188.06	154.84	0.72413	24137000	18751000	5386400	175	0.946847	P38891	P38891	P38891	Branched-chain-amino-acid aminotransferase, mitochondrial	BAT1	GLGVGT(0.999)PS(0.001)EALLYVITSPVGPYYK	1906
-0.15	-0.11	-0.1	-0.11	S			1	5.12e-05	79.089	68.838	73.466	0.29283	67581000	48891000	18689000	132	0.548506	P38891	P38891	P38891	Branched-chain-amino-acid aminotransferase, mitochondrial	BAT1	ICLPT(0.005)FES(0.995)EELIK	1906
-0.05	0.68	0.77	0.68	S			1	9.93e-05	69.03	59.933	67.76	0.59096	116930000	78479000	38449000	267	0.117794	P32796	P32796	P32796	Carnitine O-acetyltransferase, mitochondrial	CAT2	LMTHDGNDKPLS(1)ENEIWR	1170
0.42	0.71	0.9	0.71	S			1	2.79e-14	170.66	158.74	155.66	0.33761	1172800000	814190000	358600000	514	0.100792	P32796	P32796	P32796	Carnitine O-acetyltransferase, mitochondrial	CAT2	SVS(0.998)T(0.002)ASLEFVSK	1170
NaN	0.63	-0.15	0.24	S			1	7.33e-07	164.71	112.31	164.71	-0.15629	344340000	211970000	132370000	546	0.662911	P32796	P32796	P32796	Carnitine O-acetyltransferase, mitochondrial	CAT2	EHS(0.997)T(0.003)YLK	1170
-0.15	-0.23	0.1	-0.15	S			1	2.11e-10	141.38	122.6	141.38	0.64698	148730000	97378000	51349000	294	0.463355	P32796	P32796	P32796	Carnitine O-acetyltransferase, mitochondrial	CAT2	LGGIGS(0.997)LT(0.002)SLPR	1170
-0.36	NaN	0.3	-0.03	T			0.89	4.35e-11	146.07	130.18	101.6	-0.11391	54215000	37394000	16821000	296	0.738883	P32796	P32796	P32796	Carnitine O-acetyltransferase, mitochondrial	CAT2	LGGIGS(0.013)LT(0.891)S(0.096)LPR	1170
0.11	-0.33	NaN	-0.11	S			0.86	2.79e-14	170.66	149.79	139.89	0.39929	230630000	148210000	82424000	297	0.548506	P32796	P32796	P32796	Carnitine O-acetyltransferase, mitochondrial	CAT2	LGGIGS(0.011)LT(0.13)S(0.859)LPR	1170
0.26	-0.55	0.07	0.07	S			0.81	9.14e-06	72.317	72.317	62.611	0.51952	78910000	51139000	27771000	84	1	P32796	P32796	P32796	Carnitine O-acetyltransferase, mitochondrial	CAT2	QQDLPSLPVPELKS(0.812)T(0.188)LDK	1170
0.36	-0.01	0.18	0.18	S			1	0.000565318	92.239	75.684	79.974	-0.71706	336170000	211030000	125150000	192	0.777904	P21560	P21560	P21560	Protein CBP3, mitochondrial	CBP3	TFS(1)DIELR	618
0.34	0.24	-0.07	0.24	S			1	0.000240151	84.658	61.339	84.658	-0.15308	128040000	85160000	42877000	150	0.662911	P00890	P00890	P00890	Citrate synthase, mitochondrial	CIT1	ALS(1)ADLAAR	75
0.51	0.56	0.52	0.52	S			1	7.55e-10	139.58	122.18	97.073	0.071867	98077000	57445000	40632000	95	0.248563	P00890	P00890	P00890	Citrate synthase, mitochondrial	CIT1	GLVWEGS(1)VLDPEEGIR	75
-0.28	0.02	-0.1	-0.1	T			1	4.58e-19	192.96	175.94	192.96	-0.22352	1164900000	863090000	301820000	400	0.570941	P00890	P00890	P00890	Citrate synthase, mitochondrial	CIT1	LVSTIYEVAPGVLT(1)K	75
0.18	0.26	-0.02	0.18	S			1	1.67e-20	171.21	154.83	142.45	-0.12392	91740000	62244000	29496000	389	0.777904	P00890	P00890	P00890	Citrate synthase, mitochondrial	CIT1	LVS(0.997)T(0.003)IYEVAPGVLTK	75
0.28	-0.11	0.27	0.27	S			0.99	1.39e-07	123.92	113.21	123.92	-0.44598	1255200000	828600000	426560000	240	0.608077	P00890	P00890	P00890	Citrate synthase, mitochondrial	CIT1	IT(0.006)S(0.988)T(0.006)DPNADYGK	75
0.09	NaN	0.06	0.075	S			0.96	2.92e-08	105.79	103.34	82.774	-0.012345	429810000	307110000	122690000	462	0.989771	P00890	P00890	P00890	Citrate synthase, mitochondrial	CIT1	AVGAPIERPKS(0.965)FS(0.025)T(0.01)EK	75
0.79	0.55	-0.22	0.55	S			1	0.0002791	88.552	51.571	88.552	-0.41483	23890000	17173000	6716900	468	0.218409	P43635	P43635	P43635	Citrate synthase 3	CIT3	S(1)LNLEGLEALTK	2492
0.29	0.59	0.27	0.29	S			1	6.91e-05	112.13	81.596	58.04	0.24271	848550000	575760000	272790000	247	0.572684	P07256	P07256	P07256	Cytochrome b-c1 complex subunit 1, mitochondrial	COR1	KAAFLGS(1)EVR	222
-0.08	-0.09	0.14	-0.08	S			1	2.76e-12	146.77	111.76	121.45	-0.79808	1319200000	923640000	395580000	229	0.617075	P07256	P07256	P07256	Cytochrome b-c1 complex subunit 1, mitochondrial	COR1	NLS(1)LQTGTKPVLK	222
0.16	-0.08	0.29	0.16	S			1	9.31e-26	218.5	192.37	218.5	-0.054032	171640000	116230000	55410000	123	0.817494	P07256	P07256	P07256	Cytochrome b-c1 complex subunit 1, mitochondrial	COR1	SLDFLNQS(1)FIQQK	222
-0.03	NaN	-0.15	-0.09	S			1	2.6e-10	140.81	114.37	140.81	0.94018	87181000	55731000	31450000	287	0.593803	P07256	P07256	P07256	Cytochrome b-c1 complex subunit 1, mitochondrial	COR1	LAAQIFGS(1)YNAFEPASR	222
-0.22	0.09	0.02	0.02	S			1	9.82e-30	211.75	197.55	211.75	0.11842	1746300000	1157700000	588590000	135	0.867632	P07256	P07256	P07256	Cytochrome b-c1 complex subunit 1, mitochondrial	COR1	ANLLSS(0.004)S(0.996)NFEATKK	222
NaN	-0.11	-0.72	-0.415	S			0.98	1.66e-08	144.57	115.61	131.69	-0.43326	272870000	167580000	105290000	95	0.10595	P07256	P07256	P07256	Cytochrome b-c1 complex subunit 1, mitochondrial	COR1	EGLALS(0.02)S(0.978)NIS(0.002)R	222
-0.11	0.32	0.02	0.02	S			0.96	1.89e-15	158.65	141.88	158.65	-1.3258	736750000	515770000	220970000	133	0.867632	P07256	P07256	P07256	Cytochrome b-c1 complex subunit 1, mitochondrial	COR1	ANLLS(0.963)S(0.036)SNFEATKK	222
-0.13	-0.13	NaN	-0.13	T			0.94	2.91e-07	121.95	92.627	54.237	-0.42734	252760000	172140000	80623000	234	0.504985	P07256	P07256	P07256	Cytochrome b-c1 complex subunit 1, mitochondrial	COR1	NLS(0.003)LQT(0.06)GT(0.936)KPVLK	222
-0.07	NaN	-0.09	-0.08	S			0.91	3.42e-08	94.301	94.301	94.301	0.0016761	120060000	81993000	38067000	175	0.617075	P07256	P07256	P07256	Cytochrome b-c1 complex subunit 1, mitochondrial	COR1	VLEHLHSTAFQNT(0.001)PLS(0.911)LPT(0.088)R	222
-0.44	0.05	-0.24	-0.24	T			0.87	1.13e-18	185.66	155.09	82.102	-0.23979	322650000	221830000	100830000	232	0.301448	P07256	P07256	P07256	Cytochrome b-c1 complex subunit 1, mitochondrial	COR1	NLS(0.002)LQT(0.868)GT(0.131)KPVLK	222
0.28	0.1	0.13	0.13	S			0.84	9.6e-11	134.37	126.9	106.14	0.41557	980180000	643100000	337070000	134	0.877731	P07256	P07256	P07256	Cytochrome b-c1 complex subunit 1, mitochondrial	COR1	ANLLS(0.004)S(0.836)S(0.159)NFEATKK	222
0.41	0.21	NaN	0.31	S			0.77	1.16e-05	98.368	98.368	83.53	0.21747	167020000	106240000	60784000	331	0.538301	P07256	P07256	P07256	Cytochrome b-c1 complex subunit 1, mitochondrial	COR1	DSGLWGFS(0.767)T(0.198)AT(0.035)R	222
0.57	NaN	0.03	0.3	S			1	1.63e-07	127.36	110.58	119.32	-0.19425	661240000	470570000	190670000	71	0.555363	P40086	P40086	P40086	Cytochrome c oxidase assembly protein COX15	COX15	PHVAS(1)ESNPIESR	2146
0	0.11	0.33	0.11	S			1	2.66e-07	155.48	155.48	136.02	0.3643	15932000000	10930000000	5001400000	142	0.918309	Q04935	Q04935	Q04935	Cytochrome c oxidase protein 20, mitochondrial	COX20	S(1)FQIAQLAK	3622
0.24	0.38	0.03	0.24	T			1	6.82e-05	97.767	72.036	97.767	-0.64875	278270000	149140000	129130000	55	0.662911	P04037	P04037	P04037	Cytochrome c oxidase subunit 4, mitochondrial	COX4	EGT(1)VPTDLDQETGLAR	114
-0.54	0.97	-0.19	-0.19	S			0.86	8.13e-18	178.51	143.16	150.83	-0.26078	2690200000	544310000	2145900000	88	0.386125	P04037	P04037	P04037	Cytochrome c oxidase subunit 4, mitochondrial	COX4	LEGIDVFDTKPLDS(0.859)S(0.141)RK	114
-0.56	-0.26	-0.38	-0.38	S			1	4.59e-07	123.02	101.67	44.511	0.2704	1481300000	1148400000	332910000	92	0.133614	P00424	P00424	P00424	Cytochrome c oxidase polypeptide 5A, mitochondrial	COX5A	RPVLNKGDS(1)S(1)FIAK	59
-0.33	-0.35	0.15	-0.33	S			1	4.01e-05	74.165	45.911	44.511	0.2704	567460000	395540000	171930000	93	0.182422	P00424	P00424	P00424	Cytochrome c oxidase polypeptide 5A, mitochondrial	COX5A	RPVLNKGDS(1)S(1)FIAK	59
0.34	-0.23	NaN	0.055	S			1	5.94e-11	140.6	119.35	140.6	0.62414	517900000	338580000	179310000	152	0.960122	P00424;P00425	P00424;P00425	P00424	Cytochrome c oxidase polypeptide 5A, mitochondrial;Cytochrome c oxidase polypeptide 5B, mitochondrial	COX5A;COX5B	NANPWGGYSQVQS(1)K	59;60
-0.23	-0.24	NaN	-0.235	S			1	0.000824691	59.709	59.709	59.709	-0.0055418	60483000	40528000	19955000	29	0.309312	Q12289	Q12289	Q12289	Mitochondrial carnitine carrier	CRC1	SRPPIKS(1)NPVR	4241
0.1	2.94	-0.26	0.1	S			1	0.0014506	104.2	57.119	76.221	-0.03982	308910000	197230000	111680000	2	0.938685	P15202	P15202	P15202	Peroxisomal catalase A	CTA1	S(1)KLGQEK	462
NaN	0.58	0.28	0.43	S			1	8.28e-28	191.4	176.53	191.4	-0.21509	342920000	270670000	72244000	25	0.355967	P15202	P15202	P15202	Peroxisomal catalase A	CTA1	VVT(0.001)NS(0.998)T(0.002)GNPINEPFVTQR	462
0.17	0.05	-0.03	0.05	T			0.98	1.47e-44	212.69	186.83	154.55	-0.23522	2261400000	1743600000	517830000	26	0.946847	P15202	P15202	P15202	Peroxisomal catalase A	CTA1	VVT(0.004)NS(0.014)T(0.983)GNPINEPFVTQR	462
0.06	0.19	0.47	0.19	S			1	1.99e-36	207.43	189.8	143.14	-0.24232	1179900000	848370000	331490000	53	0.758316	P00044	P00044	P00044	Cytochrome c iso-1	CYC1	HSGQAEGYS(1)YTDANIKK	47
-0.25	-0.1	-0.01	-0.1	S			1	2e-84	296.95	296.95	281.49	0.39774	7662800000	5488700000	2174200000	920	0.570941	P32898	P32898	P32898	Mitochondrial presequence protease	CYM1	LTIFQQVDAPKS(1)PK	1212
-0.38	-0.22	-0.15	-0.22	S			1	8.82e-07	87.509	79.208	62.237	-0.13955	1148600000	820680000	327930000	152	0.333711	P07143	P07143	P07143	Cytochrome c1, heme protein, mitochondrial	CYT1	KRPGKLS(0.998)DY(0.002)IPGPYPNEQAAR	206
-0.05	-0.04	-0.25	-0.05	S			1	5.84e-07	111.94	111.94	53.981	-0.20082	487510000	325990000	161520000	111	0.689157	Q00873	Q00873	Q00873	Cytochrome c1 heme lyase	CYT2	VVVPLHNS(1)INER	3232
0.12	-0.66	-0.22	-0.22	S			1	2.74e-10	121.92	112.97	84.759	0.037755	406740000	294460000	112270000	397	0.333711	P32891	P32891	P32891	D-lactate dehydrogenase [cytochrome] 1, mitochondrial	DLD1	IGGRS(1)PNIVNALVDEVK	1206
-0.09	0.24	0.27	0.24	S			1	1.15e-08	125.23	106.69	125.23	0.089587	355610000	258150000	97467000	449	0.662911	P32891	P32891	P32891	D-lactate dehydrogenase [cytochrome] 1, mitochondrial	DLD1	VALWSVLDADKS(1)KDK	1206
0.96	-0.01	0.22	0.22	S			1	7.79e-25	207.92	180.28	114.99	-0.34748	1590700000	979280000	611390000	513	0.700522	P32891	P32891	P32891	D-lactate dehydrogenase [cytochrome] 1, mitochondrial	DLD1	TPEEHETCS(1)QLVDR	1206
-0.07	0.22	0.03	0.03	T			0.84	2.08e-06	105.46	101.4	98.942	-0.40913	302100000	223700000	78399000	160	0.89393	P32891	P32891	P32891	D-lactate dehydrogenase [cytochrome] 1, mitochondrial	DLD1	IILFPHT(0.156)T(0.842)EEVS(0.002)K	1206
0.18	-0.01	-0.25	-0.01	S			1	8.04e-05	101.93	93.708	80.979	-0.12693	310240000	191330000	118910000	349	0.789726	P28817	P28817	P28817	3-hydroxyisobutyryl-CoA hydrolase, mitochondrial	EHD3	DHIES(1)AIKR	926
NaN	-0.08	0.42	0.17	S			0.93	0.00125913	42.347	42.347	42.347	-0.49685	32491000	21143000	11348000	64	0.797634	P38071	P38071	P38071	Enoyl-[acyl-carrier protein] reductase [NADPH, B-specific], mitochondrial	ETR1	TLAFPINPS(0.93)DINQLQGVY(0.004)PS(0.066)RPEK	1564
-0.15	0.35	0.35	0.35	S			0.9	5.76e-06	121.9	99.257	103.08	0.13424	881540000	623470000	258070000	136	0.472789	P38071	P38071	P38071	Enoyl-[acyl-carrier protein] reductase [NADPH, B-specific], mitochondrial	ETR1	VFS(0.001)S(0.897)S(0.085)S(0.018)DLIK	1564
2.13	0.38	0.23	0.38	S			1	6.06e-120	343.98	343.98	343.98	-0.36483	6093900000	3704300000	2389600000	2620	0.426688	Q06179	Q06179	Q06179	Protein FMP27, mitochondrial	FMP27	QLTTYNS(1)YTEPEELR	3738
-0.52	-0.49	0.39	-0.49	T			1	9.61e-86	293.52	293.52	293.52	-0.78642	3995100000	2845900000	1149300000	1144	0.0619481	Q06179	Q06179	Q06179	Protein FMP27, mitochondrial	FMP27	S(0.002)AT(0.998)DSEIPLTPAALNINGK	3738
2.64	0.62	0.57	0.62	T			0.99	1.17e-11	160.81	138.48	153.23	-1.6817	689520000	378620000	310900000	2617	0.158464	Q06179	Q06179	Q06179	Protein FMP27, mitochondrial	FMP27	QLT(0.012)T(0.988)YNS(0.991)YT(0.009)EPEELR	3738
0.43	-0.01	0.27	0.27	S			0.95	1.22e-53	228.32	221.43	70.295	-0.041137	1195900000	801450000	394460000	2021	0.608077	Q06179	Q06179	Q06179	Protein FMP27, mitochondrial	FMP27	QREMT(0.001)DDT(0.009)T(0.035)S(0.954)MEAIPEGTDK	3738
NaN	0.03	-0.21	-0.09	T			0.88	1.22e-53	221.37	205.98	131.82	-0.0071238	1082900000	758030000	324890000	2020	0.593803	Q06179	Q06179	Q06179	Protein FMP27, mitochondrial	FMP27	EMTDDT(0.001)T(0.883)S(0.116)MEAIPEGTDK	3738
0.55	0.62	NaN	0.585	S			1	0.00295911	68.224	56.662	68.224	-1.0837	110420000	78435000	31987000	325	0.186664	P08417	P08417	P08417	Fumarate hydratase, mitochondrial	FUM1	YLGS(1)GPR	258
-0.25	-0.28	NaN	-0.265	S			1	0.00157857	88.177	88.177	65.305	0.1006	51797000	35643000	16154000	40	0.264137	P38988	P38988	P38988	Mitochondrial GTP/GDP carrier protein 1	GGC1	RLMS(0.998)NHT(0.002)K	1941
0.13	0.53	-0.53	0.13	S			1	1.06e-10	165.58	157.83	150.49	0.0047537	6986100000	5027600000	1958500000	75	0.877731	P41911	P41911	P41911	Glycerol-3-phosphate dehydrogenase [NAD(+)] 2, mitochondrial	GPD2	SDS(1)AVS(1)IVHLK	2391
-0.49	-0.39	-0.34	-0.39	S			1	3.31e-15	193.49	172.48	193.49	0.20955	39045000000	28683000000	10362000000	72	0.125194	P41911	P41911	P41911	Glycerol-3-phosphate dehydrogenase [NAD(+)] 2, mitochondrial	GPD2	SDS(1)AVSIVHLK	2391
-1.19	1.03	0.15	0.15	S			0.95	8.23e-05	122.18	105.24	122.18	-1.3444	466210000	344300000	121910000	70	0.837472	P41911	P41911	P41911	Glycerol-3-phosphate dehydrogenase [NAD(+)] 2, mitochondrial	GPD2	S(0.95)DS(0.05)AVSIVHLK	2391
NaN	0.63	-0.44	0.095	S			0.98	2.85e-13	143.83	131.27	143.83	0.66319	409710000	301590000	108120000	226	0.948889	P38088	P38088	P38088	Glycine--tRNA ligase 1, mitochondrial	GRS1	YDIGNPVTGET(0.016)LES(0.984)PR	1575
-0.52	-0.22	-0.05	-0.22	S			1	7.8e-06	91.657	51.179	91.657	0.29591	792270000	636730000	155530000	123	0.333711	P17695	P17695	P17695	Glutaredoxin-2, mitochondrial	GRX2	HIGGNS(1)DLETLKK	527
-0.01	-0.53	0.02	-0.01	S			1	2.73e-245	427.13	427.13	229.1	0.98051	3651900000	2581000000	1070900000	91	0.789726	P17695	P17695	P17695	Glutaredoxin-2, mitochondrial	GRX2	ALVLELDEMS(1)NGSEIQDALEEISGQK	527
-0.22	-0.15	0.08	-0.15	S			1	2.16e-70	287.48	287.48	287.48	-0.029766	1018800000	762430000	256370000	69	0.463355	P17695	P17695	P17695	Glutaredoxin-2, mitochondrial	GRX2	ATLS(0.998)T(0.002)LFQELNVPK	527
0.14	-0.06	-0.15	-0.06	S			0.98	0.000151265	140.49	115.65	66.595	0.0074452	12465000000	9144700000	3320000000	96	0.664773	P32190	P32190	P32190	Glycerol kinase	GUT1	RPS(0.977)T(0.023)APAR	989
0	NaN	-0.32	-0.16	S			1	0.000401935	59.261	59.261	59.261	-0.80059	37945000	26831000	11114000	184	0.44328	P32191	P32191	P32191	Glycerol-3-phosphate dehydrogenase, mitochondrial	GUT2	FYDFFAGS(1)QNLKK	990
-0.26	0.09	-0.15	-0.15	S			1	2.1e-35	207.92	200.35	161.93	0.41122	2538000000	1799700000	738350000	304	0.463355	P32191	P32191	P32191	Glycerol-3-phosphate dehydrogenase, mitochondrial	GUT2	NPSGLPDS(1)PLNDNSK	990
0.32	-0.07	0.66	0.32	S			1	1.42e-08	138.81	119.57	119.56	-1.2295	486240000	304510000	181730000	220	0.521506	P32191	P32191	P32191	Glycerol-3-phosphate dehydrogenase, mitochondrial	GUT2	ASLVYHDGS(1)FNDSR	990
-1.06	-0.5	-0.51	-0.51	S			0.98	1.19e-07	118.24	118.24	94.922	-0.48035	340170000	258110000	82068000	314	0.0531951	P32191	P32191	P32191	Glycerol-3-phosphate dehydrogenase, mitochondrial	GUT2	IKS(0.979)T(0.021)FNQIAVMDPK	990
-1.06	-0.5	-0.51	-0.51	T			0.96	9.04e-07	133.9	105.93	133.9	0.15229	175920000	139120000	36796000	315	0.0531951	P32191	P32191	P32191	Glycerol-3-phosphate dehydrogenase, mitochondrial	GUT2	IKS(0.045)T(0.955)FNQIAVMDPK	990
0.12	0.25	0.11	0.12	S			0.85	8.26e-05	119.22	99.437	83.862	-0.19861	229780000	157390000	72387000	531	0.897987	P32191	P32191	P32191	Glycerol-3-phosphate dehydrogenase, mitochondrial	GUT2	S(0.853)S(0.147)IICEFFK	990
0.09	-0.31	-0.31	-0.31	S			1	4.42e-07	150.09	123.04	75.088	0.14085	2711300000	1977900000	733360000	102	0.205275	P16622	P16622	P16622	Ferrochelatase, mitochondrial	HEM15	EIGGGS(1)PIRK	500
0.21	NaN	0.59	0.4	S			1	0.000114263	60.549	45.627	60.549	-0.72893	26672000	19116000	7555700	338	0.397467	P16622	P16622	P16622	Ferrochelatase, mitochondrial	HEM15	CES(1)LNGNQTFIEGMADLVK	500
-0.07	0.38	-0.06	-0.06	S			1	0.00136311	73.233	68.378	73.233	0.093152	55234000	37685000	17550000	10	0.664773	P38910	P38910	P38910	10 kDa heat shock protein, mitochondrial	HSP10	S(1)IVPLMDR	1912
-0.15	-0.38	-0.38	-0.38	S			1	1.27e-07	160.67	150.41	160.67	0.29871	602790000	425860000	176930000	31	0.133614	P38910	P38910	P38910	10 kDa heat shock protein, mitochondrial	HSP10	TAS(1)GLYLPEK	1912
0.15	0.29	0.48	0.29	S			1	0.000257733	94.673	79.301	57.785	-0.43856	295830000	194270000	101560000	395	0.572684	P19882	P19882	P19882	Heat shock protein 60, mitochondrial	HSP60	LS(1)GGVAVIR	575
0.1	0.25	0.19	0.19	S			1	0.000257564	116.52	31.903	116.52	0.24182	345980000	229300000	116670000	185	0.758316	P19882	P19882	P19882	Heat shock protein 60, mitochondrial	HSP60	LLAS(1)AMEK	575
-0.21	-0.04	0.03	-0.04	S			1	1.03e-08	110.31	98.227	98.754	0.44798	915930000	624070000	291860000	100	0.713868	P19882	P19882	P19882	Heat shock protein 60, mitochondrial	HSP60	LLQEVAS(1)K	575
0.25	0.81	0.34	0.34	S			1	7.06e-44	224.67	206.9	224.67	1.2076	1054400000	722030000	332380000	485	0.488744	P19882	P19882	P19882	Heat shock protein 60, mitochondrial	HSP60	QIIENAGEEGS(1)VIIGK	575
0.51	0.13	-0.03	0.13	S			1	0.00059935	70.089	24.721	56.951	-0.29646	1981100000	1341200000	639870000	141	0.877731	P19882	P19882	P19882	Heat shock protein 60, mitochondrial	HSP60	RGS(1)QVAVEK	575
0.14	-0.31	-0.02	-0.02	S			1	2.19e-07	157.68	107.39	157.68	-0.10654	572940000	402700000	170240000	153	0.764177	P19882	P19882	P19882	Heat shock protein 60, mitochondrial	HSP60	VIEFLS(1)ANKK	575
-0.19	-0.27	NaN	-0.23	T			1	9.76e-10	112.67	106.09	47.904	2.729	234360000	162370000	71985000	439	0.317311	P19882	P19882	P19882	Heat shock protein 60, mitochondrial	HSP60	AAVEEGILPGGGT(1)ALVK	575
NaN	-0.32	-0.16	-0.24	T			1	0.0217998	63.816	32.394	41.876	-0.085823	54716000	37608000	17108000	197	0.301448	P19882	P19882	P19882	Heat shock protein 60, mitochondrial	HSP60	EGVIT(1)IR	575
-0.08	0.42	0.64	0.42	S			1	5.89e-07	111.79	100.63	111.79	0.53976	81499000	53355000	28145000	222	0.369486	P19882	P19882	P19882	Heat shock protein 60, mitochondrial	HSP60	GFIS(1)PYFITDPK	575
0.19	0.67	0.1	0.19	S			0.92	3.66e-05	90.581	68.385	90.581	0.44256	177720000	117610000	60112000	250	0.758316	P19882	P19882	P19882	Heat shock protein 60, mitochondrial	HSP60	KIS(0.078)S(0.92)IQDILPALEIS(0.001)NQS(0.001)R	575
-0.12	0.13	-0.11	-0.11	S			0.78	1.55e-09	128.26	115.32	69.65	-0.19577	1788300000	1126100000	662120000	231	0.548506	P19882	P19882	P19882	Heat shock protein 60, mitochondrial	HSP60	S(0.782)S(0.218)KVEFEK	575
0.05	NaN	-0.44	-0.195	S			0.76	0.00130196	48.115	38.457	45.972	-0.20888	40534000	28344000	12190000	445	0.377056	P19882	P19882	P19882	Heat shock protein 60, mitochondrial	HSP60	AAVEEGILPGGGT(0.245)ALVKAS(0.755)R	575
0.17	NaN	0.2	0.185	S			0.75	3.57e-37	212.92	195.9	210.39	0.37473	198330000	130160000	68169000	112	0.768092	P19882	P19882	P19882	Heat shock protein 60, mitochondrial	HSP60	TNEAAGDGT(0.041)T(0.174)S(0.745)AT(0.041)VLGR	575
0.29	0.33	0.41	0.33	S			1	5.29e-05	111.63	85.116	111.63	-0.22824	269630000	177910000	91713000	284	0.504985	P28834	P28834	P28834	Isocitrate dehydrogenase [NAD] subunit 1, mitochondrial	IDH1	DYAVFEPGS(1)R	927
-0.12	NaN	-0.32	-0.22	S			1	2e-08	100.39	95.488	100.39	0.14294	136330000	98686000	37645000	103	0.333711	P28834	P28834	P28834	Isocitrate dehydrogenase [NAD] subunit 1, mitochondrial	IDH1	GLWHTPADQT(0.001)GHGS(0.999)LNVALR	927
-0.09	0.16	0.07	0.07	S			1	2.46e-09	125.74	118.29	125.74	0.19576	173970000	117370000	56595000	154	1	P28834	P28834	P28834	Isocitrate dehydrogenase [NAD] subunit 1, mitochondrial	IDH1	ENTEGEFS(0.001)GLEHES(0.998)VPGVVES(0.001)LK	927
0.28	NaN	0.02	0.15	S			0.99	7.97e-45	223.76	204.01	212.69	0.022012	294260000	193460000	100800000	343	0.837472	P28834	P28834	P28834	Isocitrate dehydrogenase [NAD] subunit 1, mitochondrial	IDH1	DIGGS(0.994)S(0.006)STTDFTNEIINK	927
0.28	0.05	0.38	0.28	S			0.89	5.74e-46	220.64	197.56	153.74	-0.72963	2111700000	1473900000	637770000	345	0.590258	P28834	P28834	P28834	Isocitrate dehydrogenase [NAD] subunit 1, mitochondrial	IDH1	DIGGSS(0.001)S(0.894)T(0.103)T(0.002)DFTNEIINK	927
-0.14	0.22	0.36	0.22	S			1	1.91e-20	172.5	151.25	132.26	0.0093991	1089900000	781890000	308060000	298	0.700522	P28241	P28241	P28241	Isocitrate dehydrogenase [NAD] subunit 2, mitochondrial	IDH2	ISIFEAVHGS(1)APDIAGQDK	904
0.15	0.07	0.16	0.15	S			1	0.000252842	114.89	51.361	108.74	0.047155	711630000	482250000	229380000	113	0.837472	P28241	P28241	P28241	Isocitrate dehydrogenase [NAD] subunit 2, mitochondrial	IDH2	S(1)LNLTLR	904
0.28	0.46	0.26	0.28	T			1	1.92e-17	131.5	125.4	131.5	-1.646	997670000	683070000	314600000	153	0.590258	P28241	P28241	P28241	Isocitrate dehydrogenase [NAD] subunit 2, mitochondrial	IDH2	ENT(1)EGEYSGIEHIVCPGVVQSIK	904
-0.16	-0.05	0.04	-0.05	T			1	0.000118934	134.84	110.72	110.84	-0.10479	473350000	350060000	123290000	105	0.689157	P28241	P28241	P28241	Isocitrate dehydrogenase [NAD] subunit 2, mitochondrial	IDH2	GPLAT(1)PIGK	904
0.04	0.88	0.54	0.54	S			0.93	1.18e-99	300.87	285.35	276.8	0.24102	1038600000	649350000	389240000	360	0.228154	P28241	P28241	P28241	Isocitrate dehydrogenase [NAD] subunit 2, mitochondrial	IDH2	TGDLAGTATTS(0.009)S(0.928)FT(0.062)EAVIK	904
0.1	0.05	-0.14	0.05	S			0.85	8.29e-08	140.82	139.02	140.82	0.31605	743450000	533020000	210430000	205	0.946847	P28241	P28241	P28241	Isocitrate dehydrogenase [NAD] subunit 2, mitochondrial	IDH2	VIVVHKS(0.854)T(0.146)IQR	904
0.62	-0.36	-0.21	-0.21	S			0.75	0.000133713	82.36	72.779	82.36	0.17919	100830000	72666000	28169000	69	0.350648	P21954	P21954	P21954	Isocitrate dehydrogenase [NADP], mitochondrial	IDP1	DAT(0.174)S(0.747)DKIT(0.08)QDAAEAIKK	631
0.3	NaN	1.12	0.71	S			1	2.71e-08	107.24	99.67	107.24	2.3059	319090000	205500000	113590000	659	0.100792	P07342	P07342	P07342	Acetolactate synthase catalytic subunit, mitochondrial	ILV2	VPVLPMVAGGS(1)GLDEFINFDPEVER	247
-0.32	NaN	-0.42	-0.37	S			1	2.17e-05	78.45	69.944	78.45	-0.48328	372130000	281620000	90512000	60	0.142467	P07342	P07342	P07342	Acetolactate synthase catalytic subunit, mitochondrial	ILV2	RPEPAPS(1)FNVDPLEQPAEPSK	247
0.71	NaN	0.6	0.655	S			1	6.87e-06	89.466	89.466	89.466	-0.14889	209520000	135090000	74428000	270	0.133614	P07342	P07342	P07342	Acetolactate synthase catalytic subunit, mitochondrial	ILV2	T(0.001)T(0.001)LPS(0.999)NALNQLTSR	247
0.86	0.39	0.11	0.39	S			0.95	2.25e-08	132.88	121.44	132.88	-0.42095	231990000	156430000	75564000	469	0.411924	P07342	P07342	P07342	Acetolactate synthase catalytic subunit, mitochondrial	ILV2	EYPYAYMEET(0.045)PGS(0.955)K	247
NaN	1.63	-0.13	0.75	T			0.86	3.24e-07	115.38	105.9	58.671	1.1467	116900000	69260000	47638000	466	0.0812306	P07342	P07342	P07342	Acetolactate synthase catalytic subunit, mitochondrial	ILV2	EYPYAY(0.001)MEET(0.864)PGS(0.135)K	247
-0.03	-0.17	0	-0.03	S			1	1.28e-09	119.47	113.37	119.47	-0.048684	436980000	235710000	201270000	336	0.738883	P39522	P39522	P39522	Dihydroxy-acid dehydratase, mitochondrial	ILV3	ISDTTPLIGDFKPS(1)GK	1992
-0.17	0.02	0.15	0.02	S			1	3.92e-07	151.79	151.79	142.08	0.93614	1521100000	1073500000	447680000	554	0.867632	P39522	P39522	P39522	Dihydroxy-acid dehydratase, mitochondrial	ILV3	KQS(1)WVAPPPR	1992
0.12	1.85	0.2	0.2	S			1	1.49e-07	121.31	107.05	80.632	-0.37803	556040000	371110000	184920000	199	0.738883	P06168	P06168	P06168	Ketol-acid reductoisomerase, mitochondrial	ILV5	DLDVILVAPKGS(1)GR	173
NaN	0.6	0.37	0.485	S			1	0.00169506	87.149	87.149	41.427	-0.66641	238800000	148620000	90181000	113	0.287282	P06168	P06168	P06168	Ketol-acid reductoisomerase, mitochondrial	ILV5	KDGAS(1)WK	173
-0.15	0.23	0.28	0.23	S			1	9.08e-08	141.58	141.58	141.58	0.1685	996010000	688180000	307830000	360	0.681618	P06168	P06168	P06168	Ketol-acid reductoisomerase, mitochondrial	ILV5	SLEFNS(1)QPDYR	173
-0.03	NaN	-0.08	-0.055	T			1	0.000136792	120.77	97.342	43.035	-0.40816	140750000	94250000	46504000	181	0.676922	P06168	P06168	P06168	Ketol-acid reductoisomerase, mitochondrial	ILV5	DLT(1)HVEPPKDLDVILVAPK	173
0.12	0.12	-0.13	0.12	S			1	9.59e-17	195.1	160.72	141.54	0.30986	596940000	430950000	166000000	170	0.897987	P06168	P06168	P06168	Ketol-acid reductoisomerase, mitochondrial	ILV5	TLYFS(1)HGFSPVFK	173
0.01	-0.04	0.18	0.01	S			1	3.7e-40	190.96	184.7	184.7	-0.19418	254940000	180000000	74948000	87	0.841481	P06168	P06168	P06168	Ketol-acid reductoisomerase, mitochondrial	ILV5	NDTFALIGYGS(1)QGYGQGLNLR	173
-0.26	NaN	-0.09	-0.175	S			1	1.99e-33	182.4	170.27	182.4	-0.45668	424640000	314090000	110550000	139	0.414119	P06168	P06168	P06168	Ketol-acid reductoisomerase, mitochondrial	ILV5	RGS(0.998)Y(0.002)VMNLLSDAAQSETWPAIK	173
NaN	0.12	0.19	0.155	S			1	1.22e-86	246.97	246.97	170.55	3.1285	1843200000	1344100000	499090000	286	0.827469	P06168	P06168	P06168	Ketol-acid reductoisomerase, mitochondrial	ILV5	ENGHS(0.003)PS(0.997)EAFNETVEEATQSLYPLIGK	173
0.51	NaN	0.13	0.32	S			1	0.00055368	68.173	52.289	68.173	-0.40268	37753000	24766000	12987000	174	0.521506	P06168	P06168	P06168	Ketol-acid reductoisomerase, mitochondrial	ILV5	TLYFS(0.004)HGFS(0.996)PVFK	173
0.01	0.08	0.03	0.03	S			0.99	3.19e-19	190.18	174.64	126.88	0.064949	708990000	433070000	275920000	215	0.89393	P06168	P06168	P06168	Ketol-acid reductoisomerase, mitochondrial	ILV5	GINS(0.987)S(0.013)YAVWNDVTGK	173
0.01	0.04	-0.05	0.01	S			0.98	9.96e-72	238.72	236.02	217.7	-0.69484	2723100000	2004500000	718580000	284	0.841481	P06168	P06168	P06168	Ketol-acid reductoisomerase, mitochondrial	ILV5	ENGHS(0.979)PS(0.021)EAFNETVEEATQSLYPLIGK	173
-0.22	0.11	NaN	-0.055	S			0.92	2.04e-24	161.48	141.82	115.66	-0.090331	483380000	327390000	156000000	345	0.676922	P06168	P06168	P06168	Ketol-acid reductoisomerase, mitochondrial	ILV5	NALKPVFQDLYES(0.921)T(0.079)K	173
-0.05	0.16	0.39	0.16	S			0.82	1.51e-30	211.49	206.6	131.56	-0.017796	1524800000	1064000000	460820000	317	0.817494	P06168	P06168	P06168	Ketol-acid reductoisomerase, mitochondrial	ILV5	YGMDYMYDACS(0.819)T(0.152)T(0.029)AR	173
NaN	0.16	0	0.08	S			1	2.6e-09	133.16	110.44	133.16	0.31681	375450000	270310000	105140000	92	0.979544	P25605	P25605	P25605	Acetolactate synthase small subunit, mitochondrial	ILV6	QHVLNCLVQNEPGVLS(1)R	828
-0.42	0.1	-0.42	-0.42	S			1	8.86e-08	118.13	98.885	57.499	0.092111	187610000	136080000	51533000	212	0.102399	P25605	P25605	P25605	Acetolactate synthase small subunit, mitochondrial	ILV6	QFHPANLPAS(1)EVLR	828
0.15	NaN	0.39	0.27	T			0.99	1.27e-11	112.86	112.86	110.03	-0.7153	171790000	102530000	69252000	253	0.608077	P25605	P25605	P25605	Acetolactate synthase small subunit, mitochondrial	ILV6	VVDISETSCIVELS(0.007)AKPT(0.993)R	828
0.3	NaN	-0.47	-0.085	S			0.98	1.36e-16	124.27	124.27	124.27	1.1394	87373000	64834000	22539000	71	0.605389	P25605	P25605	P25605	Acetolactate synthase small subunit, mitochondrial	ILV6	HATRPPLPTLDTPSWNANSAVS(0.006)S(0.006)IIYET(0.006)PAPS(0.981)RQPR	828
NaN	-0.23	-0.74	-0.485	S			0.94	3.72e-07	89.119	80.573	62.759	-0.57904	66260000	50117000	16144000	58	0.0643135	P25605	P25605	P25605	Acetolactate synthase small subunit, mitochondrial	ILV6	HAT(0.005)RPPLPT(0.005)LDT(0.005)PS(0.029)WNANS(0.943)AVS(0.005)S(0.006)IIY(0.001)ETPAPSR	828
-0.97	1.14	-0.5	-0.5	S			1	3.59e-05	95.344	81.237	95.344	0.33015	205620000	137850000	67763000	152	0.0574331	P53219	P53219	P53219	Abhydrolase domain-containing protein IMO32	IMO32	HELNTNGGPIIIGHS(1)MGGK	2916
-0.03	0.48	0.06	0.06	S			1	8.95e-09	182.93	79.051	42.068	0.082755	926350000	644790000	281550000	75	0.973409	P01097	P01097	P01097	ATPase inhibitor, mitochondrial	INH1	KIDS(1)LENK	87
-0.26	-0.12	1.68	-0.12	S			1	0.000101495	109.72	78.087	109.72	-0.30916	509550000	359760000	149790000	38	0.526516	P01097	P01097	P01097	ATPase inhibitor, mitochondrial	INH1	GSGSEDS(1)FVK	87
-0.22	0.18	-0.06	-0.06	S			1	8.49e-06	97.223	69.542	67.08	-0.38619	794970000	550670000	244300000	910	0.664773	P20967	P20967	P20967	2-oxoglutarate dehydrogenase, mitochondrial	KGD1	RRES(1)LGDK	602
0.18	NaN	-0.28	-0.05	S			1	2.67e-05	80.905	72.67	80.905	-0.42625	21898000	12857000	9041100	279	0.689157	P20967	P20967	P20967	2-oxoglutarate dehydrogenase, mitochondrial	KGD1	FGLEGLES(1)VVPGIK	602
-0.37	-0.01	-0.07	-0.07	S			1	1.03e-06	122.46	111.14	122.46	0.07905	100700000	72702000	28002000	79	0.640738	P20967	P20967	P20967	2-oxoglutarate dehydrogenase, mitochondrial	KGD1	NMS(1)NPKIPATK	602
0.1	0.06	0.54	0.1	S			1	6.99e-08	144.92	114.03	144.92	0.41405	5263400000	3665800000	1597500000	530	0.938685	P20967	P20967	P20967	2-oxoglutarate dehydrogenase, mitochondrial	KGD1	QKS(1)VIDVYTEK	602
-0.17	0.01	0.01	0.01	S			1	0.000111112	81.278	68.322	81.278	0.4605	612020000	395120000	216890000	988	0.841481	P20967	P20967	P20967	2-oxoglutarate dehydrogenase, mitochondrial	KGD1	NPS(1)GAVAAGSK	602
0.18	0.18	0.41	0.18	S			1	1.37e-07	123	89.688	123	0.65701	1203100000	777770000	425280000	221	0.777904	P20967	P20967	P20967	2-oxoglutarate dehydrogenase, mitochondrial	KGD1	LYCSSYGVQYT(0.001)HIPS(0.999)K	602
0.02	NaN	0.17	0.095	S			1	1.16e-09	108.5	108.5	92.545	0.14207	238790000	175240000	63553000	369	0.948889	P20967	P20967	P20967	2-oxoglutarate dehydrogenase, mitochondrial	KGD1	YVNLSLVANPS(0.998)HLES(0.002)QDPVVLGR	602
0.22	1.04	0.2	0.22	S			1	2.06e-07	117.07	111.23	92.856	-0.85726	154490000	99792000	54696000	617	0.700522	P20967	P20967	P20967	2-oxoglutarate dehydrogenase, mitochondrial	KGD1	VLS(0.996)S(0.004)WPEGFEVHK	602
0.12	0.23	NaN	0.175	S			0.99	2.62e-08	130.27	109.04	109.84	-0.035976	144460000	97026000	47434000	148	0.787752	P20967	P20967	P20967	2-oxoglutarate dehydrogenase, mitochondrial	KGD1	AHIDPLGIS(0.986)FGS(0.014)NK	602
0.36	0.6	0.02	0.36	S			0.97	2.87e-05	94.122	78.366	85.554	0.40149	132120000	93265000	38859000	618	0.457125	P20967	P20967	P20967	2-oxoglutarate dehydrogenase, mitochondrial	KGD1	VLS(0.028)S(0.972)WPEGFEVHK	602
-0.05	0.18	0.03	0.03	S			1	7.1e-05	126.19	121.44	94.616	-0.30783	158750000	111790000	46965000	298	0.89393	P19262	P19262	P19262	Dihydrolipoyllysine-residue succinyltransferase component of 2-oxoglutarate dehydrogenase complex, mitochondrial	KGD2	FGFMGLFS(1)K	560
-0.18	0.46	0.07	0.07	S			1	2.41e-14	161.32	145.78	161.32	0.31187	66051000	47451000	18601000	350	1	P19262	P19262	P19262	Dihydrolipoyllysine-residue succinyltransferase component of 2-oxoglutarate dehydrogenase complex, mitochondrial	KGD2	NAESLS(1)VLDIENEIVR	560
0.5	0.55	0.29	0.5	S			1	1.78e-10	146.2	127.6	118.21	0.39002	68908000	47907000	21001000	348	0.270217	P19262	P19262	P19262	Dihydrolipoyllysine-residue succinyltransferase component of 2-oxoglutarate dehydrogenase complex, mitochondrial	KGD2	NAES(1)LSVLDIENEIVR	560
0.42	NaN	0.91	0.665	S			1	3.48e-05	90.754	77.921	90.754	0.26075	138440000	106530000	31907000	190	0.127099	P12695	P12695	P12695	Dihydrolipoyllysine-residue acetyltransferase component of pyruvate dehydrogenase complex, mitochondrial	LAT1	GIS(1)LKDVHGTGPR	396
0.43	0.46	0.65	0.46	S			1	1.76e-09	169.82	94.593	169.82	0.012978	432900000	300680000	132220000	368	0.317311	P12695	P12695	P12695	Dihydrolipoyllysine-residue acetyltransferase component of pyruvate dehydrogenase complex, mitochondrial	LAT1	GLS(1)QISNEIK	396
-0.18	-0.35	-0.1	-0.18	S			1	0.000639069	89.08	62.601	53.751	0.61216	229460000	169070000	60387000	177	0.404657	P12695	P12695	P12695	Dihydrolipoyllysine-residue acetyltransferase component of pyruvate dehydrogenase complex, mitochondrial	LAT1	IFAS(1)PLAK	396
0.45	1.01	-0.86	0.45	S			1	2.02e-07	136.6	117.29	136.6	-0.51994	40523000	29009000	11513000	306	0.329878	P12695	P12695	P12695	Dihydrolipoyllysine-residue acetyltransferase component of pyruvate dehydrogenase complex, mitochondrial	LAT1	YKLS(1)INDLLVK	396
-0.44	-0.06	-0.27	-0.27	S			0.99	9.14e-37	204.23	191.43	204.23	-0.35379	312580000	237930000	74642000	158	0.257074	P12695	P12695	P12695	Dihydrolipoyllysine-residue acetyltransferase component of pyruvate dehydrogenase complex, mitochondrial	LAT1	KQEAPAEETKT(0.006)S(0.994)APEAK	396
-0.33	0.9	0.25	0.25	S			0.92	0.000129225	104	93.712	104	-0.080189	83778000	68510000	15268000	129	0.644412	P12695	P12695	P12695	Dihydrolipoyllysine-residue acetyltransferase component of pyruvate dehydrogenase complex, mitochondrial	LAT1	DFKLEDS(0.017)GS(0.924)DS(0.058)K	396
0.22	0.79	0.05	0.22	S			0.9	2.52e-12	162.13	156.91	162.13	0.39815	176720000	122650000	54069000	215	0.700522	P12695	P12695	P12695	Dihydrolipoyllysine-residue acetyltransferase component of pyruvate dehydrogenase complex, mitochondrial	LAT1	ADIESYLEKS(0.901)S(0.099)K	396
-0.48	-0.23	NaN	-0.355	T			0.75	4e-18	158.91	140.74	70.072	-0.32876	1261000000	998910000	262050000	157	0.15658	P12695	P12695	P12695	Dihydrolipoyllysine-residue acetyltransferase component of pyruvate dehydrogenase complex, mitochondrial	LAT1	KQEAPAEET(0.014)KT(0.746)S(0.241)APEAK	396
-0.02	NaN	-0.05	-0.035	S			1	0.000339053	110.66	97.706	110.66	0.041778	236680000	165900000	70778000	351	0.726339	P06208	P06208	P06208	2-isopropylmalate synthase	LEU4	CNKIPVS(1)QR	178
-0.09	NaN	0.23	0.07	S			1	1.31e-08	119.45	119.45	119.45	-0.29729	335130000	210640000	124490000	74	1	P06208	P06208	P06208	2-isopropylmalate synthase	LEU4	DGNQS(1)LPDPMSVEQK	178
0.56	1.42	0.54	0.56	S			1	7.41e-17	143.04	132.4	95.195	0.11195	203540000	122390000	81147000	126	0.208967	P06208	P06208	P06208	2-isopropylmalate synthase	LEU4	YAVENAPDDVS(1)IQCLVQSR	178
NaN	1.27	-1.02	0.125	S			0.98	0.000201326	93.162	63.845	93.162	0.085631	54282000	32033000	22249000	463	0.88785	P06208	P06208	P06208	2-isopropylmalate synthase	LEU4	ELKS(0.02)DEIS(0.98)K	178
-0.36	-0.02	-0.33	-0.33	S			0.98	0.000122897	133.91	109.94	128.88	-0.22416	413220000	309460000	103760000	36	0.182422	P06208	P06208	P06208	2-isopropylmalate synthase	LEU4	NMLKDPS(0.975)S(0.025)K	178
0.93	NaN	0.14	0.535	T			1	7.11e-06	100.54	100.54	94.551	-0.094046	245750000	118600000	127140000	190	0.233141	P06208;Q12166	P06208;Q12166	P06208	2-isopropylmalate synthase;2-isopropylmalate synthase 2, mitochondrial	LEU4;LEU9	KLT(1)KDDPSQQATR	178;4176
0.78	0.8	0.88	0.8	S			0.97	1.28e-16	165.45	141.26	165.45	1.3381	147940000	84778000	63158000	107	0.061235	P06208;Q12166	P06208;Q12166	P06208	2-isopropylmalate synthase;2-isopropylmalate synthase 2, mitochondrial	LEU4;LEU9	EIEVSFPS(0.005)AS(0.971)QT(0.022)DFDFT(0.001)R	178;4176
0.5	0.83	0.4	0.5	S			0.93	4.02e-12	135.09	110.9	120.24	-0.086741	87138000	54464000	32673000	105	0.270217	P06208;Q12166	P06208;Q12166	P06208	2-isopropylmalate synthase;2-isopropylmalate synthase 2, mitochondrial	LEU4;LEU9	EIEVS(0.006)FPS(0.928)AS(0.051)QT(0.012)DFDFT(0.003)R	178;4176
0.14	0.43	0.34	0.34	S			0.87	2.26e-06	108.59	108.59	108.59	-0.32587	223090000	145770000	77323000	273	0.488744	P06208;Q12166	P06208;Q12166	P06208	2-isopropylmalate synthase;2-isopropylmalate synthase 2, mitochondrial	LEU4;LEU9	VCIS(0.874)T(0.126)HCHNDR	178;4176
0.14	NaN	0.26	0.2	T			0.82	0.000472063	65.043	65.043	41.967	-0.035801	98338000	62886000	35452000	274	0.738883	P06208;Q12166	P06208;Q12166	P06208	2-isopropylmalate synthase;2-isopropylmalate synthase 2, mitochondrial	LEU4;LEU9	VCIS(0.179)T(0.821)HCHNDR	178;4176
0.39	0.05	0.17	0.17	S			1	3.14e-05	98.902	87.412	98.902	0.5135	362550000	262270000	100280000	418	0.797634	P09624	P09624	P09624	Dihydrolipoyl dehydrogenase, mitochondrial	LPD1	IGKFPFAANS(1)R	286
2.78	-0.11	0.01	0.01	S			1	9.13e-25	201.16	190.43	201.16	0.55992	375220000	191370000	183850000	73	0.841481	P09624	P09624	P09624	Dihydrolipoyl dehydrogenase, mitochondrial	LPD1	LGGTCLNVGCIPS(1)K	286
0.44	NaN	0.57	0.505	S			1	8.54e-07	144.57	139.96	62.765	-0.89955	548850000	336800000	212050000	336	0.264686	P09624	P09624	P09624	Dihydrolipoyl dehydrogenase, mitochondrial	LPD1	LVIDDQFNS(1)KFPHIK	286
0.44	-0.18	0.15	0.15	S			1	0.00011972	89.356	73.154	89.356	0.62016	252300000	171400000	80892000	140	0.837472	P09624	P09624	P09624	Dihydrolipoyl dehydrogenase, mitochondrial	LPD1	GNGS(1)FEDETK	286
0.04	0.09	NaN	0.065	S			1	0.000121562	76.728	66.337	76.728	-0.16062	250180000	179450000	70733000	199	0.986703	P09624	P09624	P09624	Dihydrolipoyl dehydrogenase, mitochondrial	LPD1	IVSST(0.002)GALS(0.998)LK	286
-0.01	-0.06	-0.11	-0.06	S			0.95	0.00044175	78.342	44.381	63.473	-0.41349	197100000	133970000	63133000	436	0.664773	P09624	P09624	P09624	Dihydrolipoyl dehydrogenase, mitochondrial	LPD1	ILIDS(0.947)KT(0.053)ER	286
NaN	-0.27	0.71	0.22	S			1	2.1e-64	262.25	234.99	262.25	-0.96122	862160000	556420000	305740000	285	0.700522	P53598	P53598	P53598	Succinyl-CoA ligase [ADP-forming] subunit alpha, mitochondrial	LSC1	MGHS(1)GAIVEGSGTDAESK	3016
0.18	0.2	0.13	0.18	S			1	1.51e-19	198.16	185.35	63.145	0.16631	1988700000	1380800000	607880000	263	0.777904	P53312	P53312	P53312	Succinyl-CoA ligase [ADP-forming] subunit beta, mitochondrial	LSC2	FGFDDNAS(1)FRQEK	2979
0.75	0.56	0.56	0.56	S			1	1.04e-22	191.07	171.79	191.07	-0.58986	788950000	482680000	306270000	102	0.208967	P53312	P53312	P53312	Succinyl-CoA ligase [ADP-forming] subunit beta, mitochondrial	LSC2	SGVHMIES(1)PQQAEDVAK	2979
-0.04	-0.14	-0.2	-0.14	S			1	8.96e-16	157.86	154.22	128.59	-0.26374	714950000	499110000	215840000	23	0.483927	P40495	P40495	P40495	Homoisocitrate dehydrogenase, mitochondrial	LYS12	KS(1)LTIGLIPGDGIGK	2268
-0.41	-0.13	-0.87	-0.41	T			1	1.3e-52	240.5	211.69	58.32	-0.12456	4208200000	3065300000	1142900000	410	0.109599	Q12122	Q12122	Q12122	Homocitrate synthase, mitochondrial	LYS21	DFHAELS(1)T(1)PLLKPVNK	4149
-0.23	NaN	0.22	-0.005	S			1	7.02e-17	151.95	121.41	151.95	0.23648	99964000	74416000	25548000	76	0.802587	P40513	P40513	P40513	Mitochondrial acidic protein MAM33	MAM33	ETLPESTSLDS(1)FNDFLNK	2282
-0.07	3.05	-0.09	-0.07	S			1	2.4e-07	128.85	124.06	128.85	-0.17408	461270000	283150000	178130000	243	0.640738	P10507	P10507	P10507	Mitochondrial-processing peptidase subunit beta	MAS1	SESPVPLGS(1)PR	342
-0.26	-1.35	0.1	-0.26	S			1	2.75e-05	101.89	93.307	101.89	-0.001349	309050000	234490000	74557000	237	0.271332	P10507	P10507	P10507	Mitochondrial-processing peptidase subunit beta	MAS1	S(0.001)ES(0.999)PVPLGSPR	342
0.49	0.15	0.51	0.49	S			1	4.23e-08	97.253	89.166	91.238	-0.31407	407230000	260070000	147170000	452	0.281515	P11914	P11914	P11914	Mitochondrial-processing peptidase subunit alpha	MAS2	ATVVMQGDRGS(1)FGDVENVLK	380
0.05	0.57	-0.36	0.05	S			1	1.95e-53	251.56	231.42	251.56	1.8346	287350000	202740000	84610000	295	0.946847	P36060	P36060	P36060	NADH-cytochrome b5 reductase 2;NADH-cytochrome b5 reductase p34 form;NADH-cytochrome b5 reductase p32 form	MCR1	DQGELIGILNNLGYS(1)K	1435
NaN	0.04	0.04	0.04	S			1	4.25e-24	170.11	153.48	170.11	0.3841	1484700000	1067100000	417570000	100	0.920344	P36060	P36060	P36060	NADH-cytochrome b5 reductase 2;NADH-cytochrome b5 reductase p34 form;NADH-cytochrome b5 reductase p32 form	MCR1	GS(1)NVVRPYTPVSDLSQK	1435
-0.42	0.06	0.1	0.06	S			1	1.6e-17	146.76	118.56	146.76	0.054071	814400000	536260000	278140000	113	0.973409	P36060	P36060	P36060	NADH-cytochrome b5 reductase 2;NADH-cytochrome b5 reductase p34 form;NADH-cytochrome b5 reductase p32 form	MCR1	GSNVVRPYTPVSDLS(1)QK	1435
-0.14	-0.27	0.1	-0.14	S			1	1.09e-52	271.45	271.45	260.94	-0.30854	2166800000	1457100000	709700000	37	0.483927	P36060	P36060	P36060	NADH-cytochrome b5 reductase 2;NADH-cytochrome b5 reductase p34 form;NADH-cytochrome b5 reductase p32 form	MCR1	NQHS(1)FVFNESNK	1435
0.01	-0.16	0.42	0.01	S			0.96	1.17e-08	106.86	96.174	106.86	-0.24316	233390000	153080000	80318000	132	0.841481	P36060	P36060	P36060	NADH-cytochrome b5 reductase 2;NADH-cytochrome b5 reductase p34 form;NADH-cytochrome b5 reductase p32 form	MCR1	MT(0.039)S(0.961)HLFGLKPNDTVSFK	1435
0.36	0.48	0.49	0.48	S			1	1.95e-05	108.59	98.308	89.629	-0.28076	54148000	36331000	17818000	114	0.293129	P17505	P17505	P17505	Malate dehydrogenase, mitochondrial	MDH1	DDLFAINAS(1)IVR	521
0.2	-0.09	0.42	0.2	S			1	5.62e-06	114.72	104.81	77.746	-0.16477	265570000	181520000	84052000	258	0.738883	P17505	P17505	P17505	Malate dehydrogenase, mitochondrial	MDH1	FANAVLS(1)GFKGER	521
0.05	-0.09	NaN	-0.02	S			1	0.0022135	78.264	68.558	54.416	-0.0085761	603840000	441460000	162380000	213	0.764177	P17505	P17505	P17505	Malate dehydrogenase, mitochondrial	MDH1	LMS(1)DDKR	521
-0.09	-0.22	0.28	-0.09	T			1	0.00113279	65.563	65.563	54.023	-0.0078294	289810000	205940000	83867000	44	0.593803	P17505	P17505	P17505	Malate dehydrogenase, mitochondrial	MDH1	LNHKVT(1)DLR	521
0	NaN	-0.23	-0.115	S			1	3.72e-17	147.92	141.23	137.17	-0.36017	432540000	288680000	143850000	240	0.537455	P17505	P17505	P17505	Malate dehydrogenase, mitochondrial	MDH1	NGAGS(1)ATLSMAHAGAK	521
1.21	NaN	0.38	0.795	S			1	3.64e-22	188.96	160.01	188.96	-0.59954	264270000	168690000	95583000	68	0.0630308	P17505	P17505	P17505	Malate dehydrogenase, mitochondrial	MDH1	GVATDLSHIPT(0.002)NS(0.998)VVK	521
0.33	NaN	0.53	0.43	S			1	0.000257464	76.262	58.826	76.262	-0.085822	39056000	26502000	12554000	270	0.355967	P17505	P17505	P17505	Malate dehydrogenase, mitochondrial	MDH1	DVIEPS(0.997)FVDS(0.003)PLFK	521
0.28	0.37	-0.04	0.28	S			1	3.02e-08	105.38	80.179	105.38	-0.23194	552840000	374450000	178390000	62	0.590258	P17505	P17505	P17505	Malate dehydrogenase, mitochondrial	MDH1	GVATDLS(0.996)HIPT(0.003)NSVVK	521
0.42	0.25	0.64	0.42	S			1	7.81e-10	139.29	116.41	124.46	0.42686	340110000	223460000	116660000	244	0.369486	P17505	P17505	P17505	Malate dehydrogenase, mitochondrial	MDH1	NGAGSAT(0.004)LS(0.995)MAHAGAK	521
0.13	0.21	0.39	0.21	S			0.99	6.4e-18	152.9	143.49	152.9	-0.085975	657600000	452000000	205610000	307	0.719614	P17505	P17505	P17505	Malate dehydrogenase, mitochondrial	MDH1	IHPIGELS(0.009)S(0.991)EEEEMLQK	521
0.11	0.05	-0.05	0.05	S			0.96	7.71e-12	110.75	110.75	103.02	0.43414	1003600000	693290000	310300000	196	0.946847	P17505	P17505	P17505	Malate dehydrogenase, mitochondrial	MDH1	VNVIGGHS(0.96)GIT(0.04)IIPLISQTNHK	521
NaN	0.64	-0.36	0.14	S			0.89	1.66e-09	92.231	82.348	68.942	1.2297	45684000	34588000	11096000	136	0.857555	P17505	P17505	P17505	Malate dehydrogenase, mitochondrial	MDH1	DLAAAT(0.002)AES(0.091)APNAAILVIS(0.889)NPVNS(0.013)T(0.005)VPIVAQVLK	521
NaN	0.37	0.44	0.405	T			0.83	1.94e-06	118.21	94.843	89.507	0.0044843	161520000	107590000	53922000	66	0.390355	P17505	P17505	P17505	Malate dehydrogenase, mitochondrial	MDH1	GVATDLSHIPT(0.825)NS(0.175)VVK	521
-0.07	NaN	-0.8	-0.435	S			1	0.00824564	67.08	33.702	67.08	0.99817	26114000	19460000	6654000	434	0.0923106	P35191	P35191	P35191	DnaJ homolog 1, mitochondrial	MDJ1	KPQS(1)LAEK	1356
-0.87	-0.49	-0.47	-0.49	S			1	1.09e-07	115.91	98.046	114.21	0.078321	1186800000	891380000	295410000	694	0.0619481	P33311	P33311	P33311	ATP-dependent permease MDL2, mitochondrial	MDL2	AAPGPS(1)DQQLQIEK	1250
-0.97	-0.31	-0.44	-0.44	S			1	1.6e-14	188.92	180.61	188.92	-0.56262	5445500000	4092600000	1352900000	457	0.0891309	P18409	P18409	P18409	Mitochondrial distribution and morphology protein 10	MDM10	GFQESLS(1)DDEK	535
0.37	-0.4	0.14	0.14	S			1	3.67e-174	375.7	375.7	323.2	0.073026	1938800000	1236500000	702270000	42	0.857555	Q06820	Q06820	Q06820	Mitochondrial distribution and morphology protein 36	MDM36	AGLNDS(1)ADEEDTDINGNR	3851
-0.04	-0.57	-0.33	-0.33	S			1	6.5e-154	336.6	328.42	292.38	-0.14036	10423000000	7409100000	3013400000	141	0.182422	Q06820	Q06820	Q06820	Mitochondrial distribution and morphology protein 36	MDM36	NSAGDS(1)GDDDDDNHNGNLDDSFYK	3851
1.78	-0.37	0.29	0.29	S			1	1.25e-08	117.73	86.129	117.73	-0.59519	261440000	143470000	117980000	335	0.572684	Q06820	Q06820	Q06820	Mitochondrial distribution and morphology protein 36	MDM36	LLS(0.999)PS(0.001)STSENDHTNNLPVIDETK	3851
1.92	0.06	0.52	0.52	S			1	1.11e-30	214.34	153.8	163.35	-0.60346	2730300000	1546100000	1184200000	402	0.248563	Q06820	Q06820	Q06820	Mitochondrial distribution and morphology protein 36	MDM36	RLS(0.998)S(0.002)STSDMSLMMQR	3851
-0.06	-0.7	0.14	-0.06	S			0.98	1.09e-23	186.13	173.03	147.52	-0.66412	1937400000	1445900000	491470000	404	0.664773	Q06820	Q06820	Q06820	Mitochondrial distribution and morphology protein 36	MDM36	LSS(0.013)S(0.978)T(0.008)S(0.001)DMSLMMQR	3851
0.38	0.37	NaN	0.375	S			1	0.0012026	87.789	40.602	87.789	0.26896	48549000	36003000	12546000	38	0.434184	P25039	P25039	P25039	Elongation factor G, mitochondrial	MEF1	SFHES(1)PLAR	740
NaN	0.22	0.48	0.35	S			1	9.52e-08	123.29	83.866	123.29	0.45245	478150000	341330000	136820000	372	0.472789	P36046	P36046	P36046	Mitochondrial intermembrane space import and assembly protein 40	MIA40	VNTIES(0.999)APNVS(0.001)SAK	1424
-0.73	-0.35	-0.17	-0.35	S			1	4.47e-07	158.3	129.5	158.3	0.90265	231510000	182000000	49518000	2	0.161513	Q96VH5	Q96VH5	Q96VH5	MICOS complex subunit MIC10	MIC10	S(1)EQAQTQQPAK	4443
-0.68	-0.25	0.11	-0.25	S			1	1.12e-12	163.33	146.24	107.99	-0.55442	243640000	167160000	76474000	24	0.286122	Q96VH5	Q96VH5	Q96VH5	MICOS complex subunit MIC10	MIC10	NGS(0.999)S(0.001)VSTILDTK	4443
-0.12	0.94	0.01	0.01	S			0.99	6.8e-12	154.1	140.65	127.79	-0.27622	433720000	286410000	147310000	25	0.841481	Q96VH5	Q96VH5	Q96VH5	MICOS complex subunit MIC10	MIC10	NGSS(0.991)VS(0.007)T(0.002)ILDTK	4443
0.12	-0.03	0.35	0.12	S			1	1.94e-05	105.66	68.515	94.688	0.30864	2048000000	1456000000	591960000	138	0.897987	P43594	P43594	P43594	MICOS complex subunit MIC19	MIC19	KTDNGS(0.001)IS(0.999)IK	2471
0.49	NaN	0.09	0.29	S			1	3.7e-05	62.237	58.949	62.237	-0.1621	22161000	13192000	8969600	493	0.572684	P36112	P36112	P36112	MICOS complex subunit MIC60	MIC60	VGDNLRVS(1)NLNDAVEEVVSLK	1465
NaN	0.14	0.83	0.485	S			0.86	2.05e-06	84.107	77.674	84.107	0.79492	111070000	76621000	34447000	420	0.287282	P36112	P36112	P36112	MICOS complex subunit MIC60	MIC60	TNPPSLLSVALDELES(0.017)T(0.119)CS(0.863)GKK	1465
0.16	-0.21	-0.22	-0.21	S			1	0.00201451	80.438	76.585	59.35	0.069074	200930000	141770000	59161000	59	0.350648	P23641	P23641	P23641	Mitochondrial phosphate carrier protein;Mitochondrial phosphate carrier protein, N-terminally processed	MIR1	GMVGS(1)FK	708
0.13	0.12	-0.06	0.12	S			1	9.91e-18	149.74	149.74	149.74	0.37092	373650000	258480000	115170000	145	0.897987	P23641	P23641	P23641	Mitochondrial phosphate carrier protein;Mitochondrial phosphate carrier protein, N-terminally processed	MIR1	LVS(1)QPQFANGLVGGFSR	708
0.29	0.53	0.21	0.29	S			1	6.26e-48	246.68	208.31	246.68	0.56143	1458300000	948220000	510080000	158	0.572684	P23641	P23641	P23641	Mitochondrial phosphate carrier protein;Mitochondrial phosphate carrier protein, N-terminally processed	MIR1	LVSQPQFANGLVGGFS(1)R	708
0.38	0.6	0.41	0.41	S			1	9.37e-11	134.24	129.85	134.24	-0.066947	125610000	83466000	42143000	269	0.38332	P23641	P23641	P23641	Mitochondrial phosphate carrier protein;Mitochondrial phosphate carrier protein, N-terminally processed	MIR1	QLGFFGS(1)FAGLPTR	708
-0.28	0.07	-0.33	-0.28	S			0.99	3.38e-34	223.29	201.72	180.93	0.064651	1426000000	1023100000	402950000	252	0.243345	P23641	P23641	P23641	Mitochondrial phosphate carrier protein;Mitochondrial phosphate carrier protein, N-terminally processed	MIR1	APGQS(0.989)T(0.011)VGLLAQLAK	708
0	0.55	0.13	0.13	S			0.97	5.1e-12	164.68	154.21	90.654	0.03328	578500000	383790000	194710000	111	0.877731	P23641	P23641	P23641	Mitochondrial phosphate carrier protein;Mitochondrial phosphate carrier protein, N-terminally processed	MIR1	FFIDNLGYDT(0.033)AS(0.967)RYK	708
0.96	NaN	0.32	0.64	S			0.96	2.01e-05	104.44	85.842	104.44	0.86323	49527000	23468000	26059000	13	0.143868	P23641	P23641	P23641	Mitochondrial phosphate carrier protein;Mitochondrial phosphate carrier protein, N-terminally processed	MIR1	SVSAAPAIPQY(0.016)S(0.956)VS(0.027)DYMK	708
-0.32	-0.05	0.05	-0.05	S			0.94	3.54e-12	134.85	118.08	123.14	0.015883	188650000	137010000	51641000	15	0.689157	P23641	P23641	P23641	Mitochondrial phosphate carrier protein;Mitochondrial phosphate carrier protein, N-terminally processed	MIR1	SVSAAPAIPQYS(0.06)VS(0.94)DYMK	708
-0.48	-0.64	0.11	-0.48	S			0.9	1.85e-21	162.59	162.59	153.95	-0.16078	609300000	412370000	196920000	2	0.066753	P23641	P23641	P23641	Mitochondrial phosphate carrier protein;Mitochondrial phosphate carrier protein, N-terminally processed	MIR1	S(0.902)VS(0.098)AAPAIPQYSVSDYMK	708
0.04	0.02	0.28	0.04	T			0.89	9.15e-12	181.26	133.35	179.39	-0.39494	345640000	245060000	100580000	109	0.920344	P23641	P23641	P23641	Mitochondrial phosphate carrier protein;Mitochondrial phosphate carrier protein, N-terminally processed	MIR1	FFIDNLGYDT(0.886)AS(0.114)R	708
-0.72	-0.39	-0.13	-0.39	S			0.97	8.39e-09	106.35	106.35	106.35	0.32524	150150000	111570000	38582000	206	0.125194	P40364	P40364	P40364	Mitochondrial peculiar membrane protein 1	MPM1	AQSIST(0.001)T(0.003)KDS(0.972)NDAKPS(0.012)T(0.012)VK	2220
0.24	-0.08	NaN	0.08	S			1	0.000105898	66.285	59.844	54.871	-1.424	13812000	8223400	5588600	266	0.979544	P10662	P10662	P10662	37S ribosomal protein MRP1, mitochondrial	MRP1	EVS(0.998)Y(0.002)IPLLAIDASPK	349
-0.39	0.05	0	0	S			1	3.24e-06	95.401	51.889	95.401	-3.7858	114230000	81409000	32818000	83	0.815503	P32902	P32902	P32902	37S ribosomal protein MRP4, mitochondrial	MRP4	SLEQDKLS(1)DK	1216
0.48	-0.1	-0.32	-0.1	S			1	1.03e-35	213.97	193.45	80.585	-0.54675	2842600000	1874300000	968270000	327	0.570941	Q02950	Q02950	Q02950	37S ribosomal protein MRP51, mitochondrial	MRP51	RPS(1)VGNIQEANNLLNIIK	3337
-0.18	-0.01	NaN	-0.095	S			1	1.07e-07	173.28	173.28	173.28	-0.34306	1509400000	1017200000	492280000	234	0.582319	P12687	P12687	P12687	54S ribosomal protein L2, mitochondrial	MRP7	RES(1)WTNEK	394
-0.27	NaN	0.79	0.26	S			0.99	4.39e-05	94.507	88.404	94.507	-0.41	210920000	133180000	77741000	33	0.626131	P36527	P36527	P36527	54S ribosomal protein L28, mitochondrial	MRPL28	S(0.001)KS(0.995)S(0.004)LSPLAQR	1523
1.16	0.4	-0.21	0.4	S			1	3.37e-16	162.37	148.71	93.768	0.30054	877050000	552940000	324110000	66	0.397467	P20084	P20084	P20084	54S ribosomal protein L33, mitochondrial	MRPL33	VEVTEHELT(0.001)PS(0.999)QQR	582
0.55	0.27	0.41	0.41	S			1	0.000109486	131.12	109.55	131.12	0.34528	6701100000	4330500000	2370700000	146	0.38332	P40858	P40858	P40858	54S ribosomal protein L49, mitochondrial	MRPL49	S(1)KGDLTILR	2333
0.13	0.12	NaN	0.125	S			1	0.0024747	84.213	65.482	76.827	-0.32488	14784000	10011000	4772800	571	0.88785	Q12374	Q12374	Q12374	Nuclear control of ATPase protein 2	NCA2	LGS(1)FLIPR	4284
-0.24	0.11	1.1	0.11	S			1	4.97e-06	138.63	112.51	122.69	-0.078307	576770000	343340000	233430000	484	0.918309	P40215	P40215	P40215	External NADH-ubiquinone oxidoreductase 1, mitochondrial	NDE1	TQS(1)QIEDFK	2184
-0.25	-0.09	NaN	-0.17	T			0.82	0.00141905	64.73	56.843	45.433	0.2117	81009000	53357000	27652000	54	0.423711	P40215	P40215	P40215	External NADH-ubiquinone oxidoreductase 1, mitochondrial	NDE1	VAPT(0.822)T(0.178)GVVAK	2184
-0.11	0.01	0.35	0.01	S			1	2.07e-46	204.23	194.18	204.23	1.0851	1061100000	768680000	292380000	86	0.841481	P32340	P32340	P32340	Rotenone-insensitive NADH-ubiquinone oxidoreductase, mitochondrial	NDI1	S(1)YFLFTPLLPSAPVGTVDEK	1013
NaN	-0.42	-0.17	-0.295	S			1	2.28e-14	175.26	140.87	138.33	0.07866	355470000	239780000	115700000	33	0.223731	P32340	P32340	P32340	Rotenone-insensitive NADH-ubiquinone oxidoreductase, mitochondrial	NDI1	STGVENS(0.996)GAGPT(0.003)SFK	1013
0.11	0.47	NaN	0.29	S			0.98	1.83e-20	180.46	146.07	173.15	0.46868	611810000	423440000	188370000	39	0.572684	P32340	P32340	P32340	Rotenone-insensitive NADH-ubiquinone oxidoreductase, mitochondrial	NDI1	STGVENSGAGPT(0.016)S(0.984)FK	1013
NaN	-0.21	-0.47	-0.34	S			0.97	1.47e-09	129.43	101.75	93.424	0.63733	869620000	604930000	264690000	287	0.17173	P32340	P32340	P32340	Rotenone-insensitive NADH-ubiquinone oxidoreductase, mitochondrial	NDI1	LS(0.032)S(0.967)Y(0.001)AQSHLENTSIK	1013
-0.29	-0.19	0.09	-0.19	S			0.95	4.65e-05	79.511	65.855	64.2	-0.15574	278880000	188520000	90363000	291	0.386125	P32340	P32340	P32340	Rotenone-insensitive NADH-ubiquinone oxidoreductase, mitochondrial	NDI1	KLS(0.008)S(0.035)Y(0.003)AQS(0.95)HLENT(0.002)S(0.002)IK	1013
NaN	-0.35	-0.34	-0.345	S			0.91	1.32e-07	92.289	75.221	92.289	0.42164	213270000	157220000	56055000	286	0.166563	P32340	P32340	P32340	Rotenone-insensitive NADH-ubiquinone oxidoreductase, mitochondrial	NDI1	KLS(0.914)S(0.083)YAQS(0.002)HLENTSIK	1013
-0.11	0.12	0.49	0.12	S			1	8.3e-15	172.91	157.37	172.91	-0.45727	82553000	50893000	31659000	205	0.897987	P32332	P32332	P32332	Mitochondrial oxaloacetate transport protein	OAC1	TGAGS(0.995)S(0.005)VQLPIYNTAK	1005
-0.91	-0.2	-0.1	-0.2	S			1	9.23e-87	278.58	278.58	208.12	-0.59259	73166000000	54282000000	18884000000	15	0.36812	P38325	P38325	P38325	Mitochondrial outer membrane protein OM14	OM14	HDSNASPNS(0.999)DS(0.001)EDGHHHNNK	1705
-0.38	-0.02	-0.36	-0.36	S			1	1.55e-09	112.54	112.54	40.844	0.36029	805060000	588270000	216800000	186	0.151763	P16547	P16547	P16547	Mitochondrial outer membrane protein OM45	OM45	DFNELS(1)DKLDQQER	497
-0.41	-0.26	-0.17	-0.26	S			1	1.33e-46	208.89	196.67	63.091	-0.23383	3962500000	2781300000	1181300000	196	0.271332	P16547	P16547	P16547	Mitochondrial outer membrane protein OM45	OM45	LDQQERNS(1)NPLK	497
-0.97	0.13	NaN	-0.42	S			1	1.26e-05	100.39	90.988	100.39	3.0195	1858200000	1442400000	415860000	94	0.102399	P16547	P16547	P16547	Mitochondrial outer membrane protein OM45	OM45	RVIS(1)PEEDAQTRK	497
-0.38	NaN	-0.53	-0.455	S			1	1.62e-32	180.45	166.02	164.65	0.009621	2415500000	1763300000	652200000	219	0.0801183	P16547	P16547	P16547	Mitochondrial outer membrane protein OM45	OM45	S(1)VQGWGDTAQEFGR	497
-0.11	NaN	0.18	0.035	T			1	9.52e-24	194.77	185.91	170.11	0.076034	369890000	194800000	175080000	212	0.907124	P16547	P16547	P16547	Mitochondrial outer membrane protein OM45	OM45	NNTGDANT(1)EEAAAR	497
NaN	-0.31	-0.41	-0.36	S			1	1.53e-05	88.385	79.592	88.385	-0.13529	687840000	471860000	215990000	170	0.151763	P16547	P16547	P16547	Mitochondrial outer membrane protein OM45	OM45	KAALDRAS(1)IEYER	497
-0.01	-0.25	-0.04	-0.04	S			1	2.29e-05	104.24	97.051	99.011	-0.022216	281970000	194480000	87490000	319	0.713868	P16547	P16547	P16547	Mitochondrial outer membrane protein OM45	OM45	NVS(1)DAMDSLSK	497
-0.24	0.4	0.23	0.23	S			1	1.73e-11	170.74	149.18	170.74	0.059547	211920000	150270000	61651000	341	0.681618	P16547	P16547	P16547	Mitochondrial outer membrane protein OM45	OM45	QYGSHWWS(1)GWTSK	497
0.43	-0.12	-0.11	-0.11	S			1	3.36e-24	203.93	177.55	167.44	-0.12622	2274100000	1539400000	734710000	243	0.548506	P16547	P16547	P16547	Mitochondrial outer membrane protein OM45	OM45	NAS(1)SEPSEAQKR	497
-0.09	-0.19	0	-0.09	S			1	5.58e-07	124.51	113.36	124.51	-0.06209	652480000	485760000	166710000	326	0.593803	P16547	P16547	P16547	Mitochondrial outer membrane protein OM45	OM45	NVSDAMDS(0.002)LS(0.998)K	497
0.1	0.02	0.16	0.1	S			0.99	0.000209574	136.57	123.52	136.57	-0.56649	876100000	637050000	239050000	156	0.938685	P16547	P16547	P16547	Mitochondrial outer membrane protein OM45	OM45	ELLS(0.995)T(0.005)VMR	497
-0.12	-0.33	-0.5	-0.33	S			0.99	4.64e-43	234.36	203.87	234.36	0.018259	669520000	542730000	126790000	112	0.182422	P16547	P16547	P16547	Mitochondrial outer membrane protein OM45	OM45	AKDS(0.99)S(0.009)SQSIFNWGFSEAER	497
NaN	-0.51	-0.09	-0.3	S			0.85	0.00396785	66.692	66.692	63.816	0.19475	522870000	390060000	132810000	389	0.217451	P16547	P16547	P16547	Mitochondrial outer membrane protein OM45	OM45	FWS(0.851)S(0.149)KKD	497
NaN	0.59	-0.01	0.29	S			1	7.52e-05	90.707	60.223	47.68	-0.086623	40362000	26940000	13422000	67	0.572684	P42949	P42949	P42949	Mitochondrial import inner membrane translocase subunit TIM16	PAM16	ILNIEES(1)KGDLNMDK	2429
-0.24	NaN	0.01	-0.115	S			1	1.16e-05	108.35	64.578	68.44	0.31147	252320000	174280000	78041000	332	0.537455	P16387	P16387	P16387	Pyruvate dehydrogenase E1 component subunit alpha, mitochondrial	PDA1	S(1)KNDPIAGLK	491
0.05	0.1	-0.53	0.05	S			1	1.75e-57	265.16	253.29	242.92	-0.43263	414030000000	295170000000	118860000000	313	0.946847	P16387	P16387	P16387	Pyruvate dehydrogenase E1 component subunit alpha, mitochondrial	PDA1	YGGHS(1)MSDPGTTYR	491
0.06	1.16	-0.47	0.06	S			1	1.75e-57	265.16	253.29	103.39	-0.43022	48286000000	33864000000	14421000000	315	0.973409	P16387	P16387	P16387	Pyruvate dehydrogenase E1 component subunit alpha, mitochondrial	PDA1	YGGHS(1)MS(0.999)DPGTTYR	491
1.06	0.23	NaN	0.645	S			0.99	9.1e-05	124.67	119.81	124.67	0.37563	296660000	171390000	125270000	254	0.140385	P16387	P16387	P16387	Pyruvate dehydrogenase E1 component subunit alpha, mitochondrial	PDA1	YGMGT(0.007)AAS(0.993)R	491
0.74	NaN	0.09	0.415	S			1	7.66e-05	84.289	76.809	84.289	0.024767	300920000	195490000	105430000	185	0.376364	P32473	P32473	P32473	Pyruvate dehydrogenase E1 component subunit beta, mitochondrial	PDB1	VLVPYS(1)AEDAR	1065
-0.34	NaN	-0.31	-0.325	T			0.94	4.51e-20	165.34	135.6	106.3	-0.92455	153950000	114040000	39914000	352	0.18795	P32473	P32473	P32473	Pyruvate dehydrogenase E1 component subunit beta, mitochondrial	PDB1	ELEDFAFPDT(0.938)PT(0.062)IVK	1065
0	0.2	-0.01	0	S			1	2.01e-14	176.49	150.37	109.72	-0.47153	223030000	162820000	60207000	320	0.815503	P16451	P16451	P16451	Pyruvate dehydrogenase complex protein X component, mitochondrial	PDX1	YFDPIFEDLVT(0.002)LS(0.998)PR	492
0.02	0.65	NaN	0.335	S			0.95	4.69e-05	95.264	69.816	95.264	-0.13896	73047000	49001000	24046000	148	0.496829	P17558	P17558	P17558	37S ribosomal protein PET123, mitochondrial	PET123	EKS(0.953)S(0.047)DLTIMTLDK	524
-0.04	-0.15	0.01	-0.04	S			1	1.91e-117	323.9	312.79	269.75	0.83442	1175300000	851260000	324010000	21	0.713868	P18239	P18239	P18239	ADP,ATP carrier protein 2	PET9	KES(1)NFLIDFLMGGVSAAVAK	534
-0.09	0.11	0.06	0.06	S			1	2.14e-14	173.72	141.36	151.8	0.1083	1124700000	766540000	358160000	283	0.973409	P18239	P18239	P18239	ADP,ATP carrier protein 2	PET9	KIVAAEGVGS(1)LFK	534
0.08	NaN	0.08	0.08	S			1	7.97e-13	164.2	150.62	153.32	0.22154	1184400000	850310000	334070000	183	0.979544	P18239	P18239	P18239	ADP,ATP carrier protein 2	PET9	TLKS(1)DGVAGLYR	534
-0.66	-0.5	-0.31	-0.5	T			1	4.84e-37	210.39	210.39	57.347	-0.67502	2264400000	1572800000	691580000	9	0.0574331	P18239	P18239	P18239	ADP,ATP carrier protein 2	PET9	T(1)PLPPAPAPK	534
0.18	0.06	0.34	0.18	T			1	8.39e-15	181.67	177.21	181.67	0.10563	499510000	312220000	187280000	79	0.777904	P18239	P18239	P18239	ADP,ATP carrier protein 2	PET9	TAT(1)QEGVISFWR	534
0.83	-0.39	NaN	0.22	S			0.99	0.000158885	122.94	46.769	65.156	0.19817	1042600000	704660000	337930000	3	0.700522	P18239	P18239	P18239	ADP,ATP carrier protein 2	PET9	S(0.008)S(0.992)NAQVK	534
-0.2	0.43	0.35	0.35	S			1	0.000265199	119.22	105.45	119.22	0.28676	2957000000	1221500000	1735500000	42	0.472789	P18239;P18238	P18239	P18239	ADP,ATP carrier protein 2;ADP,ATP carrier protein 3	PET9;AAC3	TAAS(1)PIER	534
0.09	0.17	0.1	0.1	S			0.99	2.3e-06	136.48	120.33	127.51	-0.75289	1075700000	740380000	335300000	259	0.938685	P18239;P18238	P18239	P18239	ADP,ATP carrier protein 2;ADP,ATP carrier protein 3	PET9;AAC3	MMMT(0.008)S(0.992)GQAVK	534
-0.31	0.08	0.07	0.07	S			1	0.00010318	79.82	66.051	67.456	0.13202	176880000	117040000	59841000	123	1	P40961	P40961	P40961	Prohibitin-1	PHB1	VLPS(1)IGNEVLK	2343
-0.45	NaN	-0.19	-0.32	S			1	0.00491149	63.816	63.816	52.126	-0.15496	271880000	179040000	92844000	33	0.193601	P50085	P50085	P50085	Prohibitin-2	PHB2	GQVPS(1)PR	2734
0.61	0.34	0.71	0.61	S			1	4.03e-06	163.66	85.146	163.66	-0.29839	1161700000	754950000	406710000	902	0.16617	P36775	P36775	P36775	Lon protease homolog, mitochondrial	PIM1	INVSIS(1)QK	1529
0.16	-0.03	0.23	0.16	S			1	1.46e-19	196.8	196.8	196.8	0.97836	1641300000	1187600000	453670000	215	0.817494	P04840	P04840	P04840	Mitochondrial outer membrane protein porin 1	POR1	LPNS(1)NVNIEFATR	136
0.24	-0.26	0.29	0.24	S			1	2.9e-53	248.06	237.16	212.39	0.11251	2534100000	1796100000	738040000	109	0.662911	P04840	P04840	P04840	Mitochondrial outer membrane protein porin 1	POR1	S(1)AVLNTTFTQPFFTAR	136
0.15	0.31	0.06	0.15	T			1	2.02e-14	178.67	167.09	178.67	0.45019	124500000	90438000	34061000	244	0.837472	P04840	P04840	P04840	Mitochondrial outer membrane protein porin 1	POR1	VSDSGIVT(1)LAYK	136
0.2	-0.06	0.26	0.2	T			1	5.85e-08	147.96	94.881	145.71	0.099066	467260000	339110000	128150000	91	0.738883	P04840	P04840	P04840	Mitochondrial outer membrane protein porin 1	POR1	LEFANLT(1)PGLK	136
0.43	0.34	0.74	0.43	S			1	6.3e-06	109.6	105.98	93.258	0.021254	113150000	76187000	36965000	170	0.355967	P04840	P04840	P04840	Mitochondrial outer membrane protein porin 1	POR1	YAMALS(1)YFAK	136
0.32	0.14	0.28	0.28	S			1	1.07e-11	154.39	123.4	143.98	0.36342	2209200000	1516400000	692850000	240	0.590258	P04840	P04840	P04840	Mitochondrial outer membrane protein porin 1	POR1	VSDS(1)GIVTLAYK	136
0.86	0.15	0.69	0.69	T			1	8.99e-13	160.78	127.4	142.95	-0.63003	1338300000	920450000	417880000	103	0.111893	P04840	P04840	P04840	Mitochondrial outer membrane protein porin 1	POR1	NELITSLT(1)PGVAK	136
0.13	-0.11	0.13	0.13	T			1	5.85e-31	198.85	190.44	185.14	0.096167	307150000	213200000	93954000	117	0.877731	P04840	P04840	P04840	Mitochondrial outer membrane protein porin 1	POR1	SAVLNTTFT(1)QPFFTAR	136
0.08	-0.23	0.09	0.08	S			1	4.63e-24	197.38	183.81	163.18	-0.11999	1258600000	883360000	375230000	238	0.979544	P04840	P04840	P04840	Mitochondrial outer membrane protein porin 1	POR1	AKVS(1)DSGIVTLAYK	136
0.08	NaN	0.08	0.08	T			1	2.7e-110	321.17	294.33	311.1	1.0814	799740000	570490000	229250000	78	0.979544	P04840	P04840	P04840	Mitochondrial outer membrane protein porin 1	POR1	QTGLGLTQGWS(0.001)NT(0.999)NNLQTK	136
0.01	-0.06	0.12	0.01	S			1	1.95e-06	138.45	130.97	115.33	0.26712	2764900000	1968400000	796470000	7	0.841481	P04840	P04840	P04840	Mitochondrial outer membrane protein porin 1	POR1	SPPVYS(0.998)DIS(0.001)R	136
-0.15	0.54	NaN	0.195	T			1	9.18e-12	109.44	102.25	75.018	0.024589	613160000	412690000	200470000	67	0.74858	P04840	P04840	P04840	Mitochondrial outer membrane protein porin 1	POR1	LNDKQT(0.998)GLGLT(0.002)QGWSNTNNLQTK	136
-0.14	0.99	0.13	0.13	S			0.99	3.2e-09	138.66	113.34	107.09	-0.39049	2004000000	1417700000	586310000	10	0.877731	P04840	P04840	P04840	Mitochondrial outer membrane protein porin 1	POR1	SPPVYS(0.005)DIS(0.995)R	136
0.42	0.68	0.06	0.42	S			0.99	1.18e-93	305.63	279.14	305.63	0.74074	689300000	455780000	233520000	76	0.369486	P04840	P04840	P04840	Mitochondrial outer membrane protein porin 1	POR1	QTGLGLTQGWS(0.992)NT(0.008)NNLQTK	136
-0.09	0.01	0.17	0.01	T			0.99	1.13e-43	226.7	212.89	205.95	0.75617	302830000	213800000	89034000	115	0.841481	P04840	P04840	P04840	Mitochondrial outer membrane protein porin 1	POR1	SAVLNT(0.008)T(0.992)FTQPFFTAR	136
-0.22	-0.15	-0.16	-0.16	S			0.99	7.43e-54	251.41	251.41	209.45	0.5344	5344000000	3950300000	1393700000	55	0.44328	P04840	P04840	P04840	Mitochondrial outer membrane protein porin 1	POR1	AKQPVKDGPLS(0.991)T(0.009)NVEAK	136
0.09	0.05	0.03	0.05	S			0.99	4.03e-15	173.25	149.9	173.25	0.10234	777350000	566600000	210750000	101	0.946847	P04840	P04840	P04840	Mitochondrial outer membrane protein porin 1	POR1	NELIT(0.012)S(0.987)LT(0.001)PGVAK	136
-0.14	NaN	-0.25	-0.195	T			0.97	2.93e-24	171.07	171.07	113.24	-0.76103	904300000	656420000	247880000	56	0.377056	P04840	P04840	P04840	Mitochondrial outer membrane protein porin 1	POR1	DGPLS(0.03)T(0.97)NVEAK	136
0.56	0.84	NaN	0.7	Y			0.97	1.01e-11	129.46	115.48	129.46	-1.4855	267550000	169920000	97626000	22	0.106227	P04840	P04840	P04840	Mitochondrial outer membrane protein porin 1	POR1	DFY(0.969)HAT(0.031)PAAFDVQTTTANGIK	136
0.2	0.34	0.16	0.2	S			0.93	2.96e-16	130.37	130.37	130.37	0.13118	192800000	132580000	60218000	262	0.738883	P04840	P04840	P04840	Mitochondrial outer membrane protein porin 1	POR1	QLLRPGVTLGVGS(0.071)S(0.929)FDALK	136
-0.16	0.74	0.2	0.2	S			0.91	2.74e-16	131.56	131.56	131.56	0.014379	338890000	236480000	102410000	261	0.738883	P04840	P04840	P04840	Mitochondrial outer membrane protein porin 1	POR1	QLLRPGVTLGVGS(0.913)S(0.087)FDALK	136
-0.03	1.41	NaN	0.69	S			0.86	1.95e-05	105.46	92.083	69.786	1.2693	678120000	433830000	244290000	230	0.111893	P04840	P04840	P04840	Mitochondrial outer membrane protein porin 1	POR1	YLPDAS(0.862)S(0.138)QVK	136
-0.02	NaN	-0.09	-0.055	S			1	0.00321878	66.299	40.797	57.249	0.40638	98761000	71079000	27682000	201	0.676922	P34227	P34227	P34227	Mitochondrial peroxiredoxin PRX1	PRX1	NT(0.003)S(0.997)EVLR	1317
0.05	0.58	0.2	0.2	S			0.88	1.28e-07	138.45	85.87	97.911	-0.27399	144820000	76263000	68556000	194	0.738883	P34227	P34227	P34227	Mitochondrial peroxiredoxin PRX1	PRX1	LIFT(0.001)YPS(0.875)T(0.123)VGR	1317
-0.05	0.1	0.54	0.1	S			1	7.63e-42	240.42	228.18	225.79	-0.27047	1495800000	970260000	525510000	253	0.938685	P39006	P39006	P39006	Phosphatidylserine decarboxylase proenzyme 1, mitochondrial;Phosphatidylserine decarboxylase 1 beta chain;Phosphatidylserine decarboxylase 1 alpha chain	PSD1	SAS(0.997)S(0.003)LDLTSDEEK	1957
NaN	0.44	-0.06	0.19	S			0.9	5.22e-21	153.21	145.11	147.56	0.12323	268920000	183390000	85528000	485	0.758316	Q12511	Q12511	Q12511	[Pyruvate dehydrogenase [acetyl-transferring]]-phosphatase 1, mitochondrial	PTC5	DNNS(0.001)S(0.101)S(0.897)PS(0.001)GSNPEYLIEDK	4360
0.47	1.11	NaN	0.79	S			1	1.23e-23	184	171.2	81.409	-0.42954	175940000	123500000	52441000	407	0.0648699	P07275	P07275	P07275	Delta-1-pyrroline-5-carboxylate dehydrogenase, mitochondrial	PUT2	GFMGPVIHEQS(1)FDK	239
0.34	NaN	0.71	0.525	S			0.99	6.39e-05	123.01	94.281	123.01	0.083408	1637200000	1057900000	579240000	5	0.243345	P37299	P37299	P37299	Cytochrome b-c1 complex subunit 10	QCR10	AYT(0.009)S(0.991)HLSSK	1542
0.3	0.43	0.47	0.43	S			0.99	2.82e-05	143	104.43	143	0.55031	1022600000	695200000	327360000	8	0.355967	P37299	P37299	P37299	Cytochrome b-c1 complex subunit 10	QCR10	AYTSHLS(0.988)S(0.012)K	1542
-0.03	NaN	-0.07	-0.05	S			1	3.72e-06	137.39	109.11	128.57	0.31888	680010000	474540000	205470000	315	0.689157	P07257	P07257	P07257	Cytochrome b-c1 complex subunit 2, mitochondrial	QCR2	DLS(1)PAINYTK	223
-0.12	-0.14	0.05	-0.12	S			1	1.21e-101	310.88	310.88	105.03	-0.70984	14386000000	10192000000	4194200000	168	0.526516	P07257	P07257	P07257	Cytochrome b-c1 complex subunit 2, mitochondrial	QCR2	VS(1)LQDIKDFADK	223
0.37	0.15	0.03	0.15	T			1	8.45e-06	122.55	112.47	114.76	-0.28798	457230000	312530000	144710000	321	0.837472	P07257	P07257	P07257	Cytochrome b-c1 complex subunit 2, mitochondrial	QCR2	DLSPAINYT(1)K	223
0.76	1.75	0.43	0.76	T			1	1.81e-06	117.4	100.33	117.4	0.32767	263840000	155150000	108690000	43	0.0768554	P07257	P07257	P07257	Cytochrome b-c1 complex subunit 2, mitochondrial	QCR2	YAT(1)KDGVAHLLNR	223
0.33	0.19	0.26	0.26	S			1	4.33e-10	112.85	109.25	112.85	0.17347	83050000	51810000	31240000	122	0.626131	P07257	P07257	P07257	Cytochrome b-c1 complex subunit 2, mitochondrial	QCR2	TAFKPHELT(0.004)ES(0.996)VLPAAR	223
-0.13	-0.08	-0.28	-0.13	S			0.99	0.000183095	95.656	73.628	95.656	-0.32507	645520000	467450000	178070000	217	0.504985	P07257	P07257	P07257	Cytochrome b-c1 complex subunit 2, mitochondrial	QCR2	SLVS(0.993)KS(0.007)EPK	223
0.05	0.12	-0.01	0.05	T			0.99	0.000152056	81.904	57.208	81.904	0.25682	188960000	129640000	59322000	26	0.946847	P07257	P07257	P07257	Cytochrome b-c1 complex subunit 2, mitochondrial	QCR2	DAPT(0.992)KIS(0.004)T(0.004)LAVK	223
0.02	NaN	-0.13	-0.055	S			0.99	1.27e-50	240.61	221.85	235.75	-0.56422	215030000	167630000	47401000	334	0.676922	P07257	P07257	P07257	Cytochrome b-c1 complex subunit 2, mitochondrial	QCR2	NAVQNESVS(0.012)S(0.988)PIELNFDAVK	223
NaN	0.07	-0.27	-0.1	S			0.99	2.74e-24	212.55	186.62	200.9	-0.47696	1141400000	744470000	396960000	299	0.570941	P07257	P07257	P07257	Cytochrome b-c1 complex subunit 2, mitochondrial	QCR2	DQDSAVVS(0.012)S(0.988)NIK	223
NaN	-0.07	-0.3	-0.185	S			0.98	0.000203491	92.866	79.091	80.245	0.37291	823600000	572730000	250870000	219	0.395325	P07257	P07257	P07257	Cytochrome b-c1 complex subunit 2, mitochondrial	QCR2	SLVS(0.016)KS(0.984)EPK	223
0.2	0.48	0.02	0.2	T			0.98	0.000166847	129	129	129	-0.31377	344590000	223630000	120960000	59	0.738883	P07257	P07257	P07257	Cytochrome b-c1 complex subunit 2, mitochondrial	QCR2	FNFQNT(0.976)NT(0.024)R	223
0.4	0.23	0.16	0.23	T			0.97	0.000117847	139.31	131.85	139.31	-1.0601	359950000	247310000	112640000	61	0.681618	P07257	P07257	P07257	Cytochrome b-c1 complex subunit 2, mitochondrial	QCR2	FNFQNT(0.025)NT(0.975)R	223
-0.09	0.2	0.02	0.02	S			0.89	2.54e-25	220.97	202.66	220.97	-0.23629	531230000	369060000	162160000	298	0.867632	P07257	P07257	P07257	Cytochrome b-c1 complex subunit 2, mitochondrial	QCR2	DQDSAVVS(0.893)S(0.107)NIKK	223
0.03	0.77	-0.01	0.03	S			0.88	1.32e-38	214.19	188.05	214.19	-0.06931	162770000	112040000	50728000	333	0.89393	P07257	P07257	P07257	Cytochrome b-c1 complex subunit 2, mitochondrial	QCR2	NAVQNESVS(0.878)S(0.122)PIELNFDAVK	223
-1.17	-0.24	-0.28	-0.28	S			1	6.33e-71	280.4	261.78	264.16	-0.73404	4678000000	3588100000	1089900000	26	0.243345	Q12305	Q12305	Q12305	Thiosulfate sulfurtransferase RDL1, mitochondrial	RDL1	NVSNIQSYS(1)FEDMKR	4249
-0.58	0.36	-0.1	-0.1	S			1	6.27e-35	238.67	219.62	186.05	0.35699	618830000	439690000	179140000	134	0.570941	P32445	P32445	P32445	Single-stranded DNA-binding protein RIM1, mitochondrial	RIM1	KLEDAEGQENAASS(1)E	1044
-0.52	0.5	0.06	0.06	S			1	2.77e-06	96.55	80.784	96.55	-0.74783	367870000	271070000	96798000	131	0.973409	P08067	P08067	P08067	Cytochrome b-c1 complex subunit Rieske, mitochondrial	RIP1	TPHEIQEANS(0.999)VDMS(0.001)ALK	256
0	NaN	1.22	0.61	T			0.85	1.36e-05	86.497	83.932	79.022	0.29157	322410000	215200000	107210000	6	0.16617	P25298	P25298	P25298	mRNA 3'-end-processing protein RNA14	RNA14	S(0.425)S(0.502)S(0.083)T(0.141)T(0.849)PDLLYPSADK	752
0.03	-0.07	-0.09	-0.07	S			1	2.85e-12	160.69	154.65	124.62	-0.03034	593710000	392520000	201190000	193	0.640738	Q03201	Q03201	Q03201	37S ribosomal protein S10, mitochondrial	RSM10	VLELLDS(1)PDFKK	3369
0.02	-0.07	NaN	-0.025	S			1	5.42e-05	100.04	100.04	100.04	0.25361	102800000	73754000	29049000	116	0.751497	P47141	P47141	P47141	37S ribosomal protein S26, mitochondrial	RSM26	TEPS(1)RLFLSK	2639
-0.03	0.34	-0.29	-0.03	S			1	8.08e-101	316.54	307.43	240.2	0.28659	1654200000	1164600000	489580000	449	0.738883	P47052;Q00711	P47052;Q00711	Q00711	Succinate dehydrogenase [ubiquinone] flavoprotein subunit 2, mitochondrial;Succinate dehydrogenase [ubiquinone] flavoprotein subunit, mitochondrial	SDH1	LGANS(1)LLDLVVFGR	2588;3227
-0.15	0.01	-0.14	-0.14	S			1	5.45e-12	114.79	114.79	47.187	-0.035102	1356800000	978830000	377980000	479	0.483927	Q00711	Q00711	Q00711	Succinate dehydrogenase [ubiquinone] flavoprotein subunit, mitochondrial	SDH1	PLPS(1)DLGK	3227
-0.17	0.09	0.01	0.01	T			1	0.0013971	68.536	59.142	68.536	0.19062	203860000	144040000	59816000	614	0.841481	Q00711	Q00711	Q00711	Succinate dehydrogenase [ubiquinone] flavoprotein subunit, mitochondrial	SDH1	DVAAPVT(1)LK	3227
-0.01	NaN	0.36	0.175	T			1	0.00437948	74.165	24.629	56.122	0.025303	131930000	92935000	38993000	533	0.787752	Q00711	Q00711	Q00711	Succinate dehydrogenase [ubiquinone] flavoprotein subunit, mitochondrial	SDH1	NIT(1)AVEK	3227
0.36	-0.16	0.11	0.11	S			1	7.27e-13	139.88	56.344	139.88	0.084859	384740000	269000000	115740000	129	0.918309	Q00711	Q00711	Q00711	Succinate dehydrogenase [ubiquinone] flavoprotein subunit, mitochondrial	SDH1	GSDWLGDQDS(1)IHYMTR	3227
0.14	0.2	0.48	0.2	S			1	5.89e-14	193.3	184.09	193.3	-0.044315	4118400000	2830400000	1288000000	523	0.738883	Q00711	Q00711	Q00711	Succinate dehydrogenase [ubiquinone] flavoprotein subunit, mitochondrial	SDH1	TQS(1)SLDEGVR	3227
-0.81	-0.05	0.07	-0.05	S			1	0.00024959	116.05	91.156	116.05	-0.10567	1584000000	1078500000	505460000	604	0.689157	P47052;Q00711	P47052;Q00711	Q00711	Succinate dehydrogenase [ubiquinone] flavoprotein subunit 2, mitochondrial;Succinate dehydrogenase [ubiquinone] flavoprotein subunit, mitochondrial	SDH1	HTLS(1)WQK	2588;3227
0.31	NaN	0.31	0.31	S			1	5.82e-06	113.22	104.01	69.261	-0.035105	698350000	455190000	243160000	524	0.538301	Q00711	Q00711	Q00711	Succinate dehydrogenase [ubiquinone] flavoprotein subunit, mitochondrial	SDH1	TQS(0.003)S(0.996)LDEGVR	3227
-0.45	0.45	0.71	0.45	S			0.82	1.54e-06	113.7	105.2	113.7	-0.61664	271980000	160530000	111450000	89	0.329878	Q00711	Q00711	Q00711	Succinate dehydrogenase [ubiquinone] flavoprotein subunit, mitochondrial	SDH1	S(0.815)HT(0.185)VAAQGGINAALGNMHK	3227
0.27	0.14	0.31	0.27	S			1	1.05e-10	165.66	165.66	165.66	-1.1428	98709000	66589000	32120000	230	0.608077	P21801	P21801	P21801	Succinate dehydrogenase [ubiquinone] iron-sulfur subunit, mitochondrial	SDH2	AMLNNS(0.998)MS(0.002)LYR	627
0.07	-0.24	NaN	-0.085	S			1	1.11e-05	62.862	62.862	62.862	-1.0149	76340000	55195000	21145000	8	0.605389	P33303	P33303	P33303	Succinate/fumarate mitochondrial transporter	SFC1	KAS(1)HPAINLMAGGTAGLFEALCCHPLDTIK	1243
0	NaN	0.49	0.245	S			0.88	3.76e-05	100.69	84.484	62.408	-0.11104	106810000	74123000	32686000	164	0.653635	P37292	P37292	P37292	Serine hydroxymethyltransferase, mitochondrial	SHM1	S(0.884)GT(0.116)PISFISK	1537
0.3	0.03	NaN	0.165	S			1	0.00588159	47.844	34.265	42.788	-0.4692	139870000	98297000	41571000	217	0.807549	P53266	P53266	P53266	Cytochrome oxidase assembly protein SHY1	SHY1	RGS(1)LQWAK	2949
NaN	0.69	-0.35	0.17	S			1	2.68e-10	160.8	136.42	160.8	-0.10246	121760000	83391000	38365000	139	0.797634	P00447	P00447	P00447	Superoxide dismutase [Mn], mitochondrial	SOD2	AIDEQFGS(1)LDELIK	64
-0.21	NaN	0.01	-0.1	S			1	0.0017938	64.374	60.52	64.374	0.12411	266270000	172440000	93827000	324	0.570941	P0CS90	P0CS90	P0CS90	Heat shock protein SSC1, mitochondrial	SSC1	HINMKFS(1)R	311
0.03	0.02	0.09	0.03	S			1	0.000366227	82.437	66.939	82.437	-0.30262	720900000	510440000	210460000	385	0.89393	P0CS90	P0CS90	P0CS90	Heat shock protein SSC1, mitochondrial	SSC1	SLFGKDPS(1)K	311
-0.11	0	0.01	0	T			1	3.23e-10	126.16	126.16	126.16	-0.73504	126440000	87911000	38527000	137	0.815503	P0CS90	P0CS90	P0CS90	Heat shock protein SSC1, mitochondrial	SSC1	GQT(1)YSPAQIGGFVLNK	311
0.38	0.3	0.27	0.3	S			1	3.7e-14	158.29	141.66	158.29	-0.071506	363020000	240440000	122590000	139	0.555363	P0CS90	P0CS90	P0CS90	Heat shock protein SSC1, mitochondrial	SSC1	GQTYS(1)PAQIGGFVLNK	311
0.36	0.78	0.73	0.73	T			1	1.29e-11	153.81	143.52	153.81	0.49669	64773000	39864000	24909000	330	0.0905873	P0CS90	P0CS90	P0CS90	Heat shock protein SSC1, mitochondrial	SSC1	AQFET(0.998)LT(0.002)APLVK	311
0.42	0.55	0.58	0.55	S			0.99	2.18e-11	130.21	114.25	130.21	-0.14907	273490000	181320000	92175000	177	0.218409	P0CS90	P0CS90	P0CS90	Heat shock protein SSC1, mitochondrial	SSC1	NAVVT(0.004)VPAY(0.001)FNDS(0.995)QR	311
NaN	0.63	-0.04	0.295	S			0.99	2.73e-38	204.63	168.87	204.63	2.7192	84128000	51846000	32282000	355	0.563991	P0CS90	P0CS90	P0CS90	Heat shock protein SSC1, mitochondrial	SSC1	DAGLST(0.006)S(0.994)DISEVLLVGGMSR	311
-0.14	NaN	-0.3	-0.22	T			0.99	3.83e-08	95.819	89.524	55.401	0.011779	244090000	169900000	74193000	443	0.333711	P0CS90	P0CS90	P0CS90	Heat shock protein SSC1, mitochondrial	SSC1	NTT(0.007)IPT(0.993)KK	311
NaN	0.15	0.19	0.17	T			0.99	0.00272955	65.719	50.087	65.719	0.3188	247210000	165910000	81293000	439	0.797634	P0CS90	P0CS90	P0CS90	Heat shock protein SSC1, mitochondrial	SSC1	NT(0.989)T(0.011)IPTKK	311
0.39	0.38	0.53	0.39	S			0.98	5.51e-06	76.162	76.162	76.162	0.095972	84012000	53795000	30217000	31	0.411924	P0CS90	P0CS90	P0CS90	Heat shock protein SSC1, mitochondrial	SSC1	VQGS(0.985)VIGIDLGT(0.013)T(0.003)NSAVAIMEGK	311
-0.26	NaN	0.25	-0.005	S			0.89	0.00277778	57.149	28.191	57.149	-0.063699	256970000	171160000	85820000	594	0.802587	P0CS90	P0CS90	P0CS90	Heat shock protein SSC1, mitochondrial	SSC1	VRDQIT(0.106)S(0.894)LK	311
-0.28	-0.32	-0.1	-0.28	S			0.88	2.49e-17	138.92	132.27	124.28	0.0086579	374310000	269950000	104360000	212	0.243345	P0CS90	P0CS90	P0CS90	Heat shock protein SSC1, mitochondrial	SSC1	VVNEPTAAALAYGLEKS(0.88)DS(0.12)K	311
0.26	0.02	0.27	0.26	T			0.85	4.41e-12	123.19	109.16	70.488	0.26539	712570000	489790000	222780000	64	0.626131	P0CS90	P0CS90	P0CS90	Heat shock protein SSC1, mitochondrial	SSC1	T(0.146)T(0.854)PSVVAFTK	311
0.3	0.53	0.21	0.3	T			0.85	5.42e-13	137.61	137.61	95.666	-0.11791	246150000	173020000	73135000	457	0.555363	P0CS90	P0CS90	P0CS90	Heat shock protein SSC1, mitochondrial	SSC1	SQIFSTAAAGQT(0.846)S(0.154)VEIR	311
-0.57	NaN	-0.23	-0.4	S			0.76	1.74e-18	193.45	170.73	193.45	1.3682	117910000	79347000	38561000	623	0.117193	P0CS90	P0CS90	P0CS90	Heat shock protein SSC1, mitochondrial	SSC1	TKTEELQT(0.019)S(0.76)S(0.221)MK	311
0.19	NaN	0	0.095	S			1	4.41e-12	136.49	102.62	89.189	0.36949	646630000	386020000	260610000	61	0.948889	P0CS90;P39987	P0CS90;P39987	P0CS90	Heat shock protein SSC1, mitochondrial;Heat shock protein SSC3, mitochondrial	SSC1;ECM10	IIENAEGS(1)R	2078;311
-0.45	NaN	0.43	-0.00999999	S			1	1.3e-12	167.29	143.89	167.29	0.21001	118360000	67965000	50392000	6	0.789726	O74700	O74700	O74700	Mitochondrial import inner membrane translocase subunit TIM9	TIM9	MDALNS(1)KEQQEFQK	44
0.02	0.29	-0.28	0.02	S			1	6.1e-25	195.27	177.69	195.27	0.19887	592180000	385430000	206750000	114	0.867632	P02992	P02992	P02992	Elongation factor Tu, mitochondrial	TUF1	HYS(1)HVDCPGHADYIK	100
-0.28	NaN	0.06	-0.11	S			1	0.000707474	102.07	87.654	102.07	-0.22612	217670000	147890000	69775000	25	0.548506	P02992	P02992	P02992	Elongation factor Tu, mitochondrial	TUF1	LSS(1)VISR	100
-0.05	0.19	0.12	0.12	S			0.99	9.37e-35	215.32	184.09	215.32	-0.50759	756210000	553780000	202430000	258	0.897987	P02992	P02992	P02992	Elongation factor Tu, mitochondrial	TUF1	DLNKPFLMPVEDIFS(0.994)IS(0.006)GR	100
-0.08	-0.69	NaN	-0.385	S			0.91	0.000628	66.536	61.534	66.536	-0.29384	148070000	118120000	29952000	288	0.129351	P02992	P02992	P02992	Elongation factor Tu, mitochondrial	TUF1	KGEELEIVGHNS(0.909)T(0.091)PLK	100
-0.33	-0.23	0.06	-0.23	S			1	8.38e-15	146.3	135.08	146.3	-0.31498	7436000000	5506400000	1929600000	707	0.317311	P07806	P07806	P07806	Valine--tRNA ligase, mitochondrial	VAS1	S(1)LGNVIDPLDVITGIK	251
0.12	0.03	-0.32	0.03	S			1	3.51e-46	198.52	198.52	166.1	-0.13802	1287900000	940390000	347490000	422	0.89393	P39102	P39102	P39102	DnaJ protein homolog XDJ1	XDJ1	TNLPSSSSCASHATVNTEDDSNLTNNETIS(1)NFR	1976
0.63	0.49	-0.2	0.49	T			1	8.9e-07	118.51	112.6	100.22	-0.34741	401090000	216160000	184930000	153	0.281515	P80235	P80235	P80235	Putative mitochondrial carnitine O-acetyltransferase	YAT1	GKT(1)PLSMDQYER	3200
-0.51	0.27	NaN	-0.12	S			1	5.07e-13	127.75	127.75	100.39	-0.15373	103690000	57222000	46472000	41	0.526516	P80235	P80235	P80235	Putative mitochondrial carnitine O-acetyltransferase	YAT1	T(0.003)VLS(0.997)AENLDALNTLHER	3200
-0.19	0.15	0.48	0.15	S			1	0	526.97	515.28	303.76	-0.23873	60415000000	39543000000	20872000000	380	0.837472	P36114	P36114	P36114	Mitochondrial outer membrane protein YKR018C	YKR018C	DS(0.002)S(0.064)NS(0.935)EDS(1)EDEEMDGPTLLHPGK	1467
0.72	0.03	-0.02	0.03	S			1	5.5e-38	238.01	195.97	238.01	-0.13539	7227800000	4671200000	2556600000	246	0.89393	P36114	P36114	P36114	Mitochondrial outer membrane protein YKR018C	YKR018C	LSGAHIGNS(1)PAINR	1467
0.22	-0.37	0.5	0.22	S			0.99	2.65e-120	303.76	303.76	158.73	0.19709	7730600000	5830000000	1900600000	377	0.700522	P36114	P36114	P36114	Mitochondrial outer membrane protein YKR018C	YKR018C	DSS(0.01)NS(0.99)EDS(1)EDEEMDGPTLLHPGK	1467
-0.69	0.24	-0.41	-0.41	T			0.98	6.58e-12	106.51	101.89	99.221	-0.33926	1571600000	1171800000	399800000	196	0.109599	P36114	P36114	P36114	Mitochondrial outer membrane protein YKR018C	YKR018C	IT(0.011)S(0.012)GS(0.014)EDKES(0.504)T(0.462)PAT(0.985)FIT(0.011)GGDAFNSVDIPYELTPEEQKDK	1467
0.36	-0.46	0.45	0.36	S			0.89	3.12e-44	186.06	184.25	124.03	0.047675	6386400000	4754800000	1631600000	375	0.457125	P36114	P36114	P36114	Mitochondrial outer membrane protein YKR018C	YKR018C	DS(0.001)S(0.889)NS(0.118)EDS(0.992)EDEEMDGPTLLHPGK	1467
-0.69	NaN	0.41	-0.14	T			0.89	1.11e-05	75.184	75.184	75.184	0.36831	136600000	97017000	39587000	235	0.483927	P36114	P36114	P36114	Mitochondrial outer membrane protein YKR018C	YKR018C	T(0.886)ERLS(0.114)GAHIGNSPAINR	1467
0.07	-0.4	-0.28	-0.28	T			0.83	9.79e-120	288.92	269.71	166.32	0.092042	7274300000	5412700000	1861600000	193	0.243345	P36114	P36114	P36114	Mitochondrial outer membrane protein YKR018C	YKR018C	ITS(0.002)GS(0.002)EDKES(0.152)T(0.83)PAT(0.015)FITGGDAFNSVDIPYELTPEEQK	1467
1.5	0.17	0.51	0.51	S			1	3.13e-44	258.62	258.62	220.99	0.28874	3295300000	1906600000	1388700000	1889	0.259233	Q06409	Q06409	Q06409	DOCK-like protein YLR422W	YLR422W	TLS(1)HSSTTSSLDK	3776
0.84	-0.05	-0.13	-0.05	S			1	0.00195786	82.645	77.82	82.645	0.054522	1337300000	916700000	420610000	1849	0.689157	Q06409	Q06409	Q06409	DOCK-like protein YLR422W	YLR422W	KAS(0.998)FS(0.002)GR	3776
1.23	NaN	0.13	0.68	S			0.8	1.54e-05	62.16	62.16	62.16	0.47977	154820000	88959000	65856000	1872	0.117794	Q06409	Q06409	Q06409	DOCK-like protein YLR422W	YLR422W	DHHT(0.17)S(0.198)GS(0.228)NHS(0.283)QFVLEHS(0.224)DS(0.796)FGPNS(0.102)LLFGK	3776
-0.09	0.09	0.49	0.09	S			0.97	7.33e-37	213.5	177.61	202.16	-0.25207	729950000	504790000	225160000	167	0.959101	P32843	P32843	P32843	Mitochondrial escape protein 2	YME2	AQVNSLIQQNTARES(0.973)S(0.026)K	1192
-0.22	0.11	NaN	-0.055	S			1	0.00768222	60.717	50.082	43.635	0.21647	77804000	56153000	21651000	54	0.676922	P19955	P19955	P19955	37S ribosomal protein YMR-31, mitochondrial	YMR31	ECIPVS(1)K	576
-0.4	-0.29	-0.6	-0.4	S			1	9.72e-08	97.904	97.904	97.271	0.10929	1671400000	1248100000	423340000	71	0.117193	P19955	P19955	P19955	37S ribosomal protein YMR-31, mitochondrial	YMR31	VVPIKHS(0.999)ANAGLSSSK	576
1.22	-0.31	NaN	0.455	S			0.98	0.000484468	66.485	44.086	66.485	1.3665	303870000	184710000	119160000	79	0.323555	P19955	P19955	P19955	37S ribosomal protein YMR-31, mitochondrial	YMR31	HSANAGLS(0.001)S(0.023)S(0.977)K	576
-0.01	NaN	0.22	0.105	S			0.81	4.73e-08	98.507	92.662	70.784	-0.90664	76983000	49864000	27119000	47	0.928491	P40159	P40159	P40159	Uncharacterized protein YNL208W		GLFS(0.808)T(0.192)IVGGSAGAYAGSK	2164
